# Supplementary material for: 4-(2,3-Dimeth­oxy­phen­yl)-1H-pyrrole-3-carbonitrile
Source: Acta Crystallogr Sect E Struct Rep Online. 2012 Apr 28;68(Pt 5):o1567. doi: 10.1107/S1600536812018302 (PMC3344663; doi:10.1107/S1600536812018302)
Supplement: Supplementary file 1 [file e-68-o1567-sup1.cif]

##############################################################################
#                                                                            #
# This CIF contains the data in a paper accepted for publication in          #
# Acta Crystallographica Section E. It conforms to the requirements of       #
# Notes for Authors for Acta Crystallographica Section E, and has been       #
# peer reviewed under the auspices of the IUCr Commission on Journals.       #
#                                                                            #
# Full details of the Crystallographic Information File format               #
# are given in the paper "The Crystallographic Information File (CIF):       #
# a New Standard Archive File for Crystallography" by S. R. Hall, F. H.      #
# Allen and I. D. Brown [Acta Cryst. (1991), A47, 655-685].                  #
#                                                                            #
# The current version of the core CIF dictionary is obtainable from          #
# ftp://ftp.iucr.org/pub/cif_core.dic.                                       #
#                                                                            #
# Software is freely available for graphical display of the structure(s)     #
# in this CIF. For information consult the CIF software page                 #
# http://www.iucr.org/resources/cif/software.                                #
#                                                                            #
# This file may be used for bona fide research purposes within the           #
# scientific community so long as proper attribution is given to the journal # 
# article from which it was obtained.                                        #
#                                                                            #
##############################################################################
data_I
_audit_creation_method     SHELXL-97
_chemical_name_systematic
;
4-(2,3-Dimethoxyphenyl)-1<i>H</i>-pyrrole-3-carbonitrile
;
_chemical_name_common     ?
_chemical_formula_moiety     'C13 H12 N2 O2'
_chemical_formula_sum     'C13 H12 N2 O2'
_chemical_formula_iupac     'C13 H12 N2 O2'
_chemical_formula_weight     228.25
_chemical_melting_point     ?
_symmetry_cell_setting     monoclinic
_symmetry_space_group_name_H-M     'P 21/c'
_symmetry_space_group_name_Hall     '-P 2ybc'
loop_
    _symmetry_equiv_pos_as_xyz
    'x, y, z'
    '-x, y+1/2, -z+1/2'
    '-x, -y, -z'
    'x, -y-1/2, z-1/2'
_cell_length_a     17.527(4)
_cell_length_b     9.6576(19)
_cell_length_c     14.237(3)
_cell_angle_alpha     90.00
_cell_angle_beta     106.92(3)
_cell_angle_gamma     90.00
_cell_volume     2305.5(8)
_cell_formula_units_Z     8
_cell_measurement_reflns_used     16853
_cell_measurement_theta_min     2.99
_cell_measurement_theta_max     27.53
_cell_measurement_temperature     293(2)
_exptl_crystal_description     block
_exptl_crystal_colour     yellow
_exptl_crystal_size_max     0.69
_exptl_crystal_size_mid     0.67
_exptl_crystal_size_min     0.53
_exptl_crystal_density_diffrn     1.315
_exptl_crystal_density_meas     ?
_exptl_crystal_density_method     'not measured'
_exptl_crystal_F_000     960
_exptl_absorpt_coefficient_mu     0.091
_exptl_absorpt_correction_type     multi-scan
_exptl_absorpt_process_details     '(ABSCOR; Higashi, 1995)'
_exptl_absorpt_correction_T_min     0.9405
_exptl_absorpt_correction_T_max     0.9537
_exptl_special_details
;
;
_diffrn_ambient_temperature     293(2)
_diffrn_radiation_type     MoK\a
_diffrn_radiation_wavelength     0.71073
_diffrn_radiation_source     'fine-focus sealed tube'
_diffrn_radiation_monochromator     graphite
_diffrn_measurement_device_type     'Rigaku R-AXIS RAPID'
_diffrn_measurement_method     '\w scan'
_diffrn_detector_area_resol_mean     ?
_diffrn_reflns_number     21190
_diffrn_reflns_av_R_equivalents     0.0423
_diffrn_reflns_av_sigmaI/netI     0.0397
_diffrn_reflns_theta_min     2.99
_diffrn_reflns_theta_max     27.48
_diffrn_reflns_theta_full     27.48
_diffrn_measured_fraction_theta_max     0.986
_diffrn_measured_fraction_theta_full     0.986
_diffrn_reflns_limit_h_min     -22
_diffrn_reflns_limit_h_max     22
_diffrn_reflns_limit_k_min     -12
_diffrn_reflns_limit_k_max     12
_diffrn_reflns_limit_l_min     -17
_diffrn_reflns_limit_l_max     18
_diffrn_standards_number     0
_diffrn_standards_interval_count     0
_diffrn_standards_interval_time     0
_diffrn_standards_decay_%     0
_refine_special_details
;
 Refinement of F^2^ against ALL reflections.  The weighted R-factor wR and
 goodness of fit S are based on F^2^, conventional R-factors R are based
 on F, with F set to zero for negative F^2^. The threshold expression of
 F^2^ > 2sigma(F^2^) is used only for calculating R-factors(gt) etc. and is
 not relevant to the choice of reflections for refinement.  R-factors based
 on F^2^ are statistically about twice as large as those based on F, and R-
 factors based on ALL data will be even larger.
;
_reflns_number_total     5215
_reflns_number_gt     3907
_reflns_threshold_expression     I>2sigma(I)
_refine_ls_structure_factor_coef     Fsqd
_refine_ls_matrix_type     full
_refine_ls_R_factor_all     0.0601
_refine_ls_R_factor_gt     0.0450
_refine_ls_wR_factor_gt     0.1209
_refine_ls_wR_factor_ref     0.1287
_refine_ls_goodness_of_fit_ref     1.070
_refine_ls_restrained_S_all     1.070
_refine_ls_number_reflns     5215
_refine_ls_number_parameters     320
_refine_ls_number_restraints     2
_refine_ls_hydrogen_treatment     mixed
_refine_ls_weighting_scheme     calc
_refine_ls_weighting_details
         'calc w=1/[\s^2^(Fo^2^)+(0.0652P)^2^+0.2588P] where P=(Fo^2^+2Fc^2^)/3'
_atom_sites_solution_hydrogens     geom
_atom_sites_solution_primary     direct
_atom_sites_solution_secondary     difmap
_refine_ls_shift/su_max     0.000
_refine_ls_shift/su_mean     0.000
_refine_diff_density_max     0.357
_refine_diff_density_min     -0.151
_refine_ls_extinction_method     'SHELXL97 (Sheldrick, 2008)'
_refine_ls_extinction_coef     0.0100(14)
_refine_ls_extinction_expression
                                  'Fc^*^=kFc[1+0.001xFc^2^\l^3^/sin(2\q)]^-1/4^'
loop_
    _atom_type_symbol
    _atom_type_description
    _atom_type_scat_dispersion_real
    _atom_type_scat_dispersion_imag
    _atom_type_scat_source
    'C' 'C' 0.0033 0.0016
                         'International Tables Vol C Tables 4.2.6.8 and 6.1.1.4'
    'H' 'H' 0.0000 0.0000
                         'International Tables Vol C Tables 4.2.6.8 and 6.1.1.4'
    'N' 'N' 0.0061 0.0033
                         'International Tables Vol C Tables 4.2.6.8 and 6.1.1.4'
    'O' 'O' 0.0106 0.0060
                         'International Tables Vol C Tables 4.2.6.8 and 6.1.1.4'
_computing_data_collection     'RAPID-AUTO (Rigaku, 1998)'
_computing_cell_refinement     'RAPID-AUTO (Rigaku, 1998)'
_computing_data_reduction     'CrystalClear (Rigaku/MSC, 2002)'
_computing_structure_solution     'SHELXS97 (Sheldrick, 2008)'
_computing_structure_refinement     'SHELXL97 (Sheldrick, 2008)'
_computing_molecular_graphics     'SHELXTL (Sheldrick, 2008)'
_computing_publication_material     'SHELXL97 (Sheldrick, 2008)'
loop_
    _atom_site_type_symbol
    _atom_site_label
    _atom_site_fract_x
    _atom_site_fract_y
    _atom_site_fract_z
    _atom_site_U_iso_or_equiv
    _atom_site_adp_type
    _atom_site_calc_flag
    _atom_site_refinement_flags
    _atom_site_occupancy
    _atom_site_symmetry_multiplicity
    _atom_site_disorder_assembly
    _atom_site_disorder_group
    C C1 0.39205(11) 1.20321(18) 0.36418(13) 0.0544(4) Uani d . 1 1 . .
    H H1 0.3681 1.1873 0.4135 0.065 Uiso calc R 1 1 . .
    C C2 0.38722(9) 1.11726(16) 0.28632(11) 0.0448(3) Uani d . 1 1 . .
    C C3 0.43351(10) 1.18515(16) 0.23130(12) 0.0477(4) Uani d . 1 1 . .
    C C4 0.46329(11) 1.30598(18) 0.27889(13) 0.0568(4) Uani d . 1 1 . .
    H H4 0.4956 1.3695 0.2594 0.068 Uiso calc R 1 1 . .
    C C5 0.45012(12) 1.13911(17) 0.14436(13) 0.0554(4) Uani d . 1 1 . .
    C C6 0.34673(9) 0.98238(16) 0.26304(11) 0.0454(3) Uani d . 1 1 . .
    C C7 0.31916(11) 0.9373(2) 0.16570(12) 0.0570(4) Uani d . 1 1 . .
    H H7 0.3235 0.9955 0.1155 0.068 Uiso calc R 1 1 . .
    C C8 0.28560(12) 0.8080(2) 0.14306(13) 0.0660(5) Uani d . 1 1 . .
    H H8 0.2685 0.7792 0.0779 0.079 Uiso calc R 1 1 . .
    C C9 0.27712(11) 0.72099(19) 0.21594(13) 0.0604(5) Uani d . 1 1 . .
    H H9 0.2545 0.6338 0.1999 0.072 Uiso calc R 1 1 . .
    C C10 0.30215(10) 0.76306(17) 0.31290(12) 0.0506(4) Uani d . 1 1 . .
    C C11 0.33585(9) 0.89520(17) 0.33612(11) 0.0460(4) Uani d . 1 1 . .
    C C12 0.41738(13) 0.8724(2) 0.50009(15) 0.0778(6) Uani d . 1 1 . .
    H H12A 0.4005 0.7807 0.5108 0.117 Uiso calc R 1 1 . .
    H H12B 0.4319 0.9224 0.5610 0.117 Uiso calc R 1 1 . .
    H H12C 0.4626 0.8669 0.4750 0.117 Uiso calc R 1 1 . .
    C C13 0.26965(15) 0.54613(19) 0.37083(17) 0.0765(6) Uani d . 1 1 . .
    H H13A 0.2168 0.5441 0.3259 0.115 Uiso calc R 1 1 . .
    H H13B 0.2696 0.5015 0.4310 0.115 Uiso calc R 1 1 . .
    H H13C 0.3056 0.4985 0.3424 0.115 Uiso calc R 1 1 . .
    C C14 0.14006(10) 0.23868(16) 0.28910(11) 0.0449(3) Uani d . 1 1 . .
    H H14 0.1442 0.3042 0.3382 0.054 Uiso calc R 1 1 . .
    C C15 0.12366(8) 0.26671(14) 0.19105(10) 0.0367(3) Uani d . 1 1 . .
    C C16 0.12262(9) 0.13441(14) 0.14436(11) 0.0401(3) Uani d . 1 1 . .
    C C17 0.13847(10) 0.03501(16) 0.21709(12) 0.0495(4) Uani d . 1 1 . .
    H H17 0.1411 -0.0600 0.2078 0.059 Uiso calc R 1 1 . .
    C C18 0.10455(10) 0.10123(13) 0.04287(12) 0.0463(4) Uani d . 1 1 . .
    C C19 0.10576(8) 0.40571(13) 0.14708(9) 0.0342(3) Uani d . 1 1 . .
    C C20 0.06180(9) 0.49956(15) 0.18607(10) 0.0412(3) Uani d . 1 1 . .
    H H20 0.0452 0.4741 0.2400 0.049 Uiso calc R 1 1 . .
    C C21 0.04304(9) 0.62910(15) 0.14515(11) 0.0444(3) Uani d . 1 1 . .
    H H21 0.0139 0.6897 0.1720 0.053 Uiso calc R 1 1 . .
    C C22 0.06663(9) 0.67063(14) 0.06522(11) 0.0410(3) Uani d . 1 1 . .
    H H22 0.0530 0.7579 0.0379 0.049 Uiso calc R 1 1 . .
    C C23 0.11099(8) 0.58046(13) 0.02615(9) 0.0338(3) Uani d . 1 1 . .
    C C24 0.13089(8) 0.44940(12) 0.06761(9) 0.0321(3) Uani d . 1 1 . .
    C C25 0.25651(11) 0.3560(2) 0.07426(16) 0.0661(5) Uani d . 1 1 . .
    H H25A 0.2804 0.4447 0.0713 0.099 Uiso calc R 1 1 . .
    H H25B 0.2812 0.2877 0.0436 0.099 Uiso calc R 1 1 . .
    H H25C 0.2640 0.3310 0.1416 0.099 Uiso calc R 1 1 . .
    C C26 0.11184(11) 0.73558(14) -0.10410(12) 0.0512(4) Uani d . 1 1 . .
    H H26A 0.0546 0.7355 -0.1274 0.077 Uiso calc R 1 1 . .
    H H26B 0.1331 0.7424 -0.1589 0.077 Uiso calc R 1 1 . .
    H H26C 0.1296 0.8132 -0.0611 0.077 Uiso calc R 1 1 . .
    N N1 0.43741(10) 1.31580(15) 0.35841(11) 0.0587(4) Uani d D 1 1 . .
    H H11 0.4537(12) 1.3808(17) 0.4048(12) 0.076(6) Uiso d D 1 1 . .
    N N2 0.46384(13) 1.10171(18) 0.07500(13) 0.0791(5) Uani d . 1 1 . .
    N N3 0.14938(9) 0.09944(14) 0.30346(10) 0.0520(3) Uani d D 1 1 . .
    H H31 0.1571(12) 0.0577(18) 0.3613(9) 0.067(6) Uiso d D 1 1 . .
    N N4 0.08913(12) 0.06891(14) -0.03785(11) 0.0673(5) Uani d . 1 1 . .
    O O1 0.35427(8) 0.94207(13) 0.43141(8) 0.0585(3) Uani d . 1 1 . .
    O O2 0.29473(8) 0.68584(13) 0.39028(9) 0.0643(3) Uani d . 1 1 . .
    O O3 0.17371(6) 0.36250(9) 0.02440(7) 0.0399(2) Uani d . 1 1 . .
    O O4 0.13875(7) 0.61031(9) -0.05192(7) 0.0430(3) Uani d . 1 1 . .
loop_
    _atom_site_aniso_label
    _atom_site_aniso_U_11
    _atom_site_aniso_U_22
    _atom_site_aniso_U_33
    _atom_site_aniso_U_12
    _atom_site_aniso_U_13
    _atom_site_aniso_U_23
    C1 0.0560(10) 0.0636(10) 0.0478(9) -0.0014(7) 0.0218(8) -0.0090(7)
    C2 0.0403(8) 0.0564(9) 0.0368(8) 0.0044(6) 0.0099(6) -0.0027(6)
    C3 0.0506(9) 0.0526(8) 0.0402(8) 0.0041(7) 0.0139(7) 0.0015(6)
    C4 0.0611(11) 0.0568(9) 0.0547(10) -0.0027(7) 0.0202(8) -0.0005(8)
    C5 0.0730(12) 0.0506(9) 0.0484(10) 0.0023(7) 0.0267(9) 0.0056(7)
    C6 0.0373(8) 0.0590(9) 0.0381(8) 0.0022(6) 0.0078(6) -0.0060(7)
    C7 0.0553(10) 0.0752(11) 0.0369(9) -0.0056(8) 0.0080(7) -0.0048(8)
    C8 0.0687(12) 0.0823(13) 0.0395(9) -0.0126(9) 0.0041(8) -0.0158(9)
    C9 0.0592(11) 0.0633(10) 0.0512(10) -0.0085(8) 0.0043(8) -0.0137(8)
    C10 0.0459(9) 0.0583(9) 0.0445(9) -0.0010(7) 0.0082(7) -0.0042(7)
    C11 0.0393(8) 0.0597(9) 0.0364(8) 0.0012(6) 0.0070(6) -0.0083(7)
    C12 0.0730(14) 0.0918(15) 0.0520(12) -0.0152(11) -0.0078(10) 0.0013(10)
    C13 0.0929(16) 0.0524(10) 0.0781(14) -0.0012(10) 0.0154(12) 0.0024(9)
    C14 0.0548(9) 0.0509(8) 0.0335(8) -0.0055(6) 0.0198(7) 0.0001(6)
    C15 0.0418(7) 0.0404(7) 0.0316(7) -0.0012(5) 0.0163(6) -0.0001(5)
    C16 0.0520(9) 0.0369(7) 0.0359(7) 0.0040(6) 0.0201(6) 0.0031(5)
    C17 0.0647(10) 0.0432(8) 0.0461(9) 0.0056(7) 0.0251(8) 0.0094(6)
    C18 0.0721(11) 0.0280(6) 0.0448(9) 0.0042(6) 0.0263(8) 0.0019(6)
    C19 0.0388(7) 0.0358(6) 0.0278(6) -0.0021(5) 0.0095(5) -0.0047(5)
    C20 0.0435(8) 0.0484(8) 0.0353(7) -0.0013(6) 0.0169(6) -0.0097(6)
    C21 0.0433(8) 0.0454(8) 0.0457(8) 0.0069(6) 0.0147(7) -0.0145(6)
    C22 0.0461(8) 0.0329(6) 0.0411(8) 0.0054(5) 0.0082(6) -0.0064(6)
    C23 0.0404(7) 0.0315(6) 0.0278(6) -0.0012(5) 0.0070(5) -0.0049(5)
    C24 0.0377(7) 0.0306(6) 0.0284(6) 0.0005(5) 0.0105(5) -0.0067(5)
    C25 0.0521(11) 0.0758(12) 0.0785(14) 0.0151(8) 0.0316(10) -0.0034(10)
    C26 0.0683(11) 0.0337(7) 0.0520(9) 0.0018(6) 0.0180(8) 0.0101(6)
    N1 0.0666(10) 0.0571(8) 0.0538(9) -0.0045(7) 0.0197(7) -0.0142(7)
    N2 0.1202(16) 0.0723(10) 0.0624(11) -0.0016(10) 0.0540(11) 0.0017(8)
    N3 0.0651(9) 0.0563(8) 0.0386(7) 0.0013(6) 0.0215(6) 0.0155(6)
    N4 0.1232(15) 0.0392(7) 0.0459(9) -0.0045(8) 0.0349(9) -0.0068(6)
    O1 0.0641(8) 0.0702(7) 0.0402(6) -0.0024(6) 0.0139(5) -0.0099(5)
    O2 0.0721(9) 0.0633(7) 0.0540(7) -0.0162(6) 0.0129(6) -0.0030(6)
    O3 0.0560(6) 0.0333(5) 0.0364(5) 0.0080(4) 0.0229(5) -0.0015(4)
    O4 0.0650(7) 0.0311(5) 0.0372(5) 0.0047(4) 0.0214(5) 0.0041(4)
_geom_special_details
;
 All esds (except the esd in the dihedral angle between two l.s. planes)
 are estimated using the full covariance matrix.  The cell esds are taken
 into account individually in the estimation of esds in distances, angles
 and torsion angles; correlations between esds in cell parameters are only
 used when they are defined by crystal symmetry.  An approximate (isotropic)
 treatment of cell esds is used for estimating esds involving l.s. planes.
;
loop_
    _geom_bond_atom_site_label_1
    _geom_bond_atom_site_label_2
    _geom_bond_site_symmetry_2
    _geom_bond_distance
    _geom_bond_publ_flag
    C1 N1 . 1.363(2) ?
    C1 C2 . 1.368(2) ?
    C1 H1 . 0.9300 ?
    C2 C3 . 1.439(2) ?
    C2 C6 . 1.474(2) ?
    C3 C4 . 1.374(2) ?
    C3 C5 . 1.423(2) ?
    C4 N1 . 1.340(2) ?
    C4 H4 . 0.9300 ?
    C5 N2 . 1.141(2) ?
    C6 C11 . 1.394(2) ?
    C6 C7 . 1.398(2) ?
    C7 C8 . 1.378(3) ?
    C7 H7 . 0.9300 ?
    C8 C9 . 1.376(3) ?
    C8 H8 . 0.9300 ?
    C9 C10 . 1.382(2) ?
    C9 H9 . 0.9300 ?
    C10 O2 . 1.368(2) ?
    C10 C11 . 1.405(2) ?
    C11 O1 . 1.3765(18) ?
    C12 O1 . 1.415(2) ?
    C12 H12A . 0.9600 ?
    C12 H12B . 0.9600 ?
    C12 H12C . 0.9600 ?
    C13 O2 . 1.421(2) ?
    C13 H13A . 0.9600 ?
    C13 H13B . 0.9600 ?
    C13 H13C . 0.9600 ?
    C14 N3 . 1.363(2) ?
    C14 C15 . 1.368(2) ?
    C14 H14 . 0.9300 ?
    C15 C16 . 1.4379(19) ?
    C15 C19 . 1.4758(19) ?
    C16 C17 . 1.380(2) ?
    C16 C18 . 1.423(2) ?
    C17 N3 . 1.341(2) ?
    C17 H17 . 0.9300 ?
    C18 N4 . 1.145(2) ?
    C19 C24 . 1.3937(18) ?
    C19 C20 . 1.4044(18) ?
    C20 C21 . 1.379(2) ?
    C20 H20 . 0.9300 ?
    C21 C22 . 1.379(2) ?
    C21 H21 . 0.9300 ?
    C22 C23 . 1.3871(18) ?
    C22 H22 . 0.9300 ?
    C23 O4 . 1.3674(16) ?
    C23 C24 . 1.3972(18) ?
    C24 O3 . 1.3837(15) ?
    C25 O3 . 1.419(2) ?
    C25 H25A . 0.9600 ?
    C25 H25B . 0.9600 ?
    C25 H25C . 0.9600 ?
    C26 O4 . 1.4261(17) ?
    C26 H26A . 0.9600 ?
    C26 H26B . 0.9600 ?
    C26 H26C . 0.9600 ?
    N1 H11 . 0.896(9) ?
    N3 H31 . 0.891(9) ?
loop_
    _geom_angle_atom_site_label_1
    _geom_angle_atom_site_label_2
    _geom_angle_atom_site_label_3
    _geom_angle_site_symmetry_1
    _geom_angle_site_symmetry_3
    _geom_angle
    _geom_angle_publ_flag
    N1 C1 C2 . . 109.57(15) ?
    N1 C1 H1 . . 125.2 ?
    C2 C1 H1 . . 125.2 ?
    C1 C2 C3 . . 104.65(14) ?
    C1 C2 C6 . . 129.11(15) ?
    C3 C2 C6 . . 126.21(14) ?
    C4 C3 C5 . . 123.36(16) ?
    C4 C3 C2 . . 108.18(14) ?
    C5 C3 C2 . . 128.43(15) ?
    N1 C4 C3 . . 107.66(15) ?
    N1 C4 H4 . . 126.2 ?
    C3 C4 H4 . . 126.2 ?
    N2 C5 C3 . . 179.6(2) ?
    C11 C6 C7 . . 117.97(15) ?
    C11 C6 C2 . . 121.82(13) ?
    C7 C6 C2 . . 120.20(15) ?
    C8 C7 C6 . . 121.00(17) ?
    C8 C7 H7 . . 119.5 ?
    C6 C7 H7 . . 119.5 ?
    C9 C8 C7 . . 120.61(16) ?
    C9 C8 H8 . . 119.7 ?
    C7 C8 H8 . . 119.7 ?
    C8 C9 C10 . . 120.06(17) ?
    C8 C9 H9 . . 120.0 ?
    C10 C9 H9 . . 120.0 ?
    O2 C10 C9 . . 124.55(16) ?
    O2 C10 C11 . . 115.97(14) ?
    C9 C10 C11 . . 119.45(16) ?
    O1 C11 C6 . . 119.56(14) ?
    O1 C11 C10 . . 119.51(14) ?
    C6 C11 C10 . . 120.84(14) ?
    O1 C12 H12A . . 109.5 ?
    O1 C12 H12B . . 109.5 ?
    H12A C12 H12B . . 109.5 ?
    O1 C12 H12C . . 109.5 ?
    H12A C12 H12C . . 109.5 ?
    H12B C12 H12C . . 109.5 ?
    O2 C13 H13A . . 109.5 ?
    O2 C13 H13B . . 109.5 ?
    H13A C13 H13B . . 109.5 ?
    O2 C13 H13C . . 109.5 ?
    H13A C13 H13C . . 109.5 ?
    H13B C13 H13C . . 109.5 ?
    N3 C14 C15 . . 109.19(13) ?
    N3 C14 H14 . . 125.4 ?
    C15 C14 H14 . . 125.4 ?
    C14 C15 C16 . . 105.46(12) ?
    C14 C15 C19 . . 124.65(13) ?
    C16 C15 C19 . . 129.77(12) ?
    C17 C16 C18 . . 122.83(13) ?
    C17 C16 C15 . . 107.38(13) ?
    C18 C16 C15 . . 129.69(12) ?
    N3 C17 C16 . . 108.00(14) ?
    N3 C17 H17 . . 126.0 ?
    C16 C17 H17 . . 126.0 ?
    N4 C18 C16 . . 177.05(16) ?
    C24 C19 C20 . . 117.71(12) ?
    C24 C19 C15 . . 122.78(11) ?
    C20 C19 C15 . . 119.52(12) ?
    C21 C20 C19 . . 120.62(13) ?
    C21 C20 H20 . . 119.7 ?
    C19 C20 H20 . . 119.7 ?
    C22 C21 C20 . . 121.39(12) ?
    C22 C21 H21 . . 119.3 ?
    C20 C21 H21 . . 119.3 ?
    C21 C22 C23 . . 119.08(13) ?
    C21 C22 H22 . . 120.5 ?
    C23 C22 H22 . . 120.5 ?
    O4 C23 C22 . . 124.55(12) ?
    O4 C23 C24 . . 115.48(11) ?
    C22 C23 C24 . . 119.97(13) ?
    O3 C24 C19 . . 121.18(11) ?
    O3 C24 C23 . . 117.56(11) ?
    C19 C24 C23 . . 121.21(11) ?
    O3 C25 H25A . . 109.5 ?
    O3 C25 H25B . . 109.5 ?
    H25A C25 H25B . . 109.5 ?
    O3 C25 H25C . . 109.5 ?
    H25A C25 H25C . . 109.5 ?
    H25B C25 H25C . . 109.5 ?
    O4 C26 H26A . . 109.5 ?
    O4 C26 H26B . . 109.5 ?
    H26A C26 H26B . . 109.5 ?
    O4 C26 H26C . . 109.5 ?
    H26A C26 H26C . . 109.5 ?
    H26B C26 H26C . . 109.5 ?
    C4 N1 C1 . . 109.95(14) ?
    C4 N1 H11 . . 124.0(14) ?
    C1 N1 H11 . . 125.5(14) ?
    C17 N3 C14 . . 109.96(12) ?
    C17 N3 H31 . . 125.4(12) ?
    C14 N3 H31 . . 124.4(12) ?
    C11 O1 C12 . . 115.88(14) ?
    C10 O2 C13 . . 117.22(14) ?
    C24 O3 C25 . . 114.36(12) ?
    C23 O4 C26 . . 117.41(11) ?
loop_
    _geom_hbond_atom_site_label_D
    _geom_hbond_atom_site_label_H
    _geom_hbond_atom_site_label_A
    _geom_hbond_site_symmetry_A
    _geom_hbond_distance_DH
    _geom_hbond_distance_HA
    _geom_hbond_distance_DA
    _geom_hbond_angle_DHA
    N1 H11 N2 4_586 0.896(9) 2.383(16) 3.086(2) 135.5(17)
    N1 H11 N2 2_655 0.896(9) 2.546(16) 3.250(2) 135.9(17)
    N3 H31 O4 4_566 0.891(9) 2.120(12) 2.9327(16) 151.3(17)
    N3 H31 O3 4_566 0.891(9) 2.383(15) 3.0709(18) 134.2(15)
data_global
_journal_date_recd_electronic     2012-04-14
_journal_date_accepted     2012-04-24
_journal_name_full     'Acta Crystallographica, Section E'
_journal_year     2012
_journal_volume     68
_journal_issue      5
_journal_page_first     o1567
_journal_page_last     o1567
_journal_paper_category     QO
_journal_paper_doi     10.1107/S1600536812018302
_journal_coeditor_code     CV5288
_publ_contact_author_name     'Dr. Jin-Sheng, Gao'
_publ_contact_author_address
;
Engineering Research Center of Pesticide of Heilongjiang University,
Heilongjiang University
Harbin 150080
People's Republic of China
;
_publ_contact_author_email     hgf1000@163.com
_publ_contact_author_fax     '(86)451 8660 9151'
_publ_contact_author_phone     '(86)451 8660 9001'
_publ_section_title
;
4-(2,3-Dimethoxyphenyl)-1<i>H</i>-pyrrole-3-carbonitrile
;
loop_
    _publ_author_name
    _publ_author_footnote
    _publ_author_address
    'Chen, Qing-Hao' .
;
Engineering Research Center of Pesticides of Heilongjiang University,
Heilongjiang University,
Harbin 150050,
People's Republic of China
;
    'Meng, Fan-Wei' .
;
Engineering Research Center of Pesticides of Heilongjiang University,
Heilongjiang University,
Harbin 150050,
People's Republic of China
;
    'Dong, Gui-Jun' .
;
Dalian Songliao Chemical Industry Corporation,
Dalian 116031,
People's Republic of China
;
    'Wang, Xiao-Dan' .
;
Engineering Research Center of Pesticides of Heilongjiang University,
Heilongjiang University,
Harbin 150050,
People's Republic of China
;
    'Gao, Jin-Sheng' .
;
Engineering Research Center of Pesticides of Heilongjiang University,
Heilongjiang University,
Harbin 150050,
People's Republic of China
;
_iucr_refine_instructions_details
;
TITL 2 in P2(1)/c
CELL 0.71073  17.5267   9.6576  14.2370  90.000 106.920  90.000
ZERR   8.00   0.0035   0.0019   0.0028   0.000   0.030   0.000
LATT 1
SYMM -X, 0.5+Y, 0.5-Z
SFAC C  H  N  O
UNIT 104 96 16 16
L.S. 4
htab
dfix 0.90 0.01 n1 h11 n3 h31
htab N1 N2_$1
eqiv $1 x, -y+5/2, z+1/2
htab N1 N2_$2
eqiv $2 -x+1, y+1/2, -z+1/2
htab N3 O4_$3
eqiv $3 x, -y+1/2, z+1/2
htab N3 O3_$3
ACTA
BOND $h
FMAP 2
PLAN 20
size 0.528 0.668 0.685
WGHT    0.065200    0.258800
EXTI    0.010009
FVAR       0.36965
C1    1    0.392051    1.203212    0.364176    11.00000    0.05602    0.06358 =
         0.04782   -0.00902    0.02180   -0.00139
AFIX  43
H1    2    0.368073    1.187311    0.413491    11.00000   -1.20000
AFIX   0
C2    1    0.387221    1.117258    0.286324    11.00000    0.04027    0.05642 =
         0.03682   -0.00265    0.00986    0.00444
C3    1    0.433513    1.185148    0.231300    11.00000    0.05065    0.05264 =
         0.04022    0.00147    0.01395    0.00405
C4    1    0.463295    1.305984    0.278893    11.00000    0.06108    0.05683 =
         0.05472   -0.00053    0.02023   -0.00269
AFIX  43
H4    2    0.495592    1.369509    0.259429    11.00000   -1.20000
AFIX   0
C5    1    0.450124    1.139111    0.144358    11.00000    0.07300    0.05055 =
         0.04844    0.00555    0.02674    0.00228
C6    1    0.346729    0.982377    0.263036    11.00000    0.03726    0.05897 =
         0.03809   -0.00603    0.00778    0.00216
C7    1    0.319162    0.937304    0.165701    11.00000    0.05533    0.07524 =
         0.03693   -0.00476    0.00804   -0.00560
AFIX  43
H7    2    0.323534    0.995457    0.115456    11.00000   -1.20000
AFIX   0
C8    1    0.285598    0.807983    0.143057    11.00000    0.06873    0.08231 =
         0.03950   -0.01580    0.00405   -0.01265
AFIX  43
H8    2    0.268524    0.779232    0.077929    11.00000   -1.20000
AFIX   0
C9    1    0.277115    0.720987    0.215943    11.00000    0.05917    0.06327 =
         0.05119   -0.01370    0.00430   -0.00855
AFIX  43
H9    2    0.254518    0.633821    0.199939    11.00000   -1.20000
AFIX   0
C10   1    0.302152    0.763064    0.312901    11.00000    0.04589    0.05830 =
         0.04449   -0.00420    0.00817   -0.00096
C11   1    0.335852    0.895201    0.336116    11.00000    0.03934    0.05971 =
         0.03641   -0.00834    0.00703    0.00116
C12   1    0.417383    0.872395    0.500087    11.00000    0.07300    0.09180 =
         0.05205    0.00131   -0.00783   -0.01523
AFIX 137
H12A  2    0.400499    0.780682    0.510797    11.00000   -1.50000
H12B  2    0.431892    0.922385    0.561007    11.00000   -1.50000
H12C  2    0.462571    0.866855    0.475043    11.00000   -1.50000
AFIX   0
C13   1    0.269647    0.546134    0.370834    11.00000    0.09295    0.05237 =
         0.07814    0.00237    0.01544   -0.00122
AFIX 137
H13A  2    0.216829    0.544052    0.325930    11.00000   -1.50000
H13B  2    0.269556    0.501480    0.431044    11.00000   -1.50000
H13C  2    0.305612    0.498495    0.342388    11.00000   -1.50000
AFIX   0
C14   1    0.140062    0.238675    0.289104    11.00000    0.05476    0.05089 =
         0.03348    0.00009    0.01978   -0.00553
AFIX  43
H14   2    0.144202    0.304234    0.338185    11.00000   -1.20000
AFIX   0
C15   1    0.123657    0.266708    0.191048    11.00000    0.04185    0.04039 =
         0.03157   -0.00008    0.01633   -0.00119
C16   1    0.122618    0.134406    0.144364    11.00000    0.05204    0.03690 =
         0.03588    0.00308    0.02013    0.00404
C17   1    0.138470    0.035008    0.217087    11.00000    0.06473    0.04325 =
         0.04614    0.00939    0.02509    0.00556
AFIX  43
H17   2    0.141126   -0.059998    0.207844    11.00000   -1.20000
AFIX   0
C18   1    0.104547    0.101228    0.042873    11.00000    0.07207    0.02796 =
         0.04475    0.00193    0.02630    0.00421
C19   1    0.105761    0.405710    0.147080    11.00000    0.03882    0.03581 =
         0.02782   -0.00467    0.00947   -0.00210
C20   1    0.061797    0.499560    0.186073    11.00000    0.04349    0.04835 =
         0.03533   -0.00966    0.01694   -0.00127
AFIX  43
H20   2    0.045183    0.474099    0.240002    11.00000   -1.20000
AFIX   0
C21   1    0.043039    0.629096    0.145145    11.00000    0.04335    0.04544 =
         0.04567   -0.01450    0.01472    0.00687
AFIX  43
H21   2    0.013856    0.689729    0.172026    11.00000   -1.20000
AFIX   0
C22   1    0.066629    0.670634    0.065219    11.00000    0.04608    0.03293 =
         0.04108   -0.00637    0.00819    0.00543
AFIX  43
H22   2    0.052987    0.757903    0.037872    11.00000   -1.20000
AFIX   0
C23   1    0.110994    0.580460    0.026151    11.00000    0.04042    0.03148 =
         0.02777   -0.00494    0.00703   -0.00120
C24   1    0.130892    0.449398    0.067607    11.00000    0.03775    0.03062 =
         0.02844   -0.00666    0.01051    0.00052
C25   1    0.256508    0.355958    0.074265    11.00000    0.05211    0.07580 =
         0.07846   -0.00342    0.03155    0.01509
AFIX 137
H25A  2    0.280369    0.444708    0.071297    11.00000   -1.50000
H25B  2    0.281175    0.287717    0.043606    11.00000   -1.50000
H25C  2    0.263988    0.331023    0.141621    11.00000   -1.50000
AFIX   0
C26   1    0.111839    0.735577   -0.104099    11.00000    0.06830    0.03369 =
         0.05197    0.01011    0.01795    0.00181
AFIX 137
H26A  2    0.054636    0.735531   -0.127394    11.00000   -1.50000
H26B  2    0.133140    0.742366   -0.158886    11.00000   -1.50000
H26C  2    0.129627    0.813156   -0.061141    11.00000   -1.50000
AFIX   0
N1    3    0.437411    1.315795    0.358410    11.00000    0.06663    0.05710 =
         0.05384   -0.01422    0.01967   -0.00453
H11   2    0.453662    1.380770    0.404829    11.00000    0.07624
N2    3    0.463843    1.101706    0.074995    11.00000    0.12021    0.07225 =
         0.06237    0.00174    0.05402   -0.00163
N3    3    0.149379    0.099435    0.303460    11.00000    0.06509    0.05625 =
         0.03858    0.01551    0.02147    0.00132
H31   2    0.157081    0.057660    0.361294    11.00000    0.06697
N4    3    0.089132    0.068908   -0.037849    11.00000    0.12322    0.03925 =
         0.04594   -0.00683    0.03488   -0.00452
O1    4    0.354271    0.942068    0.431411    11.00000    0.06411    0.07025 =
         0.04024   -0.00994    0.01394   -0.00239
O2    4    0.294732    0.685836    0.390284    11.00000    0.07214    0.06332 =
         0.05403   -0.00304    0.01294   -0.01619
O3    4    0.173710    0.362501    0.024398    11.00000    0.05602    0.03329 =
         0.03645   -0.00146    0.02293    0.00796
O4    4    0.138745    0.610315   -0.051920    11.00000    0.06496    0.03109 =
         0.03723    0.00410    0.02138    0.00469
HKLF 4
REM  2 in P2(1)/c
REM R1 =  0.0450 for   3907 Fo > 4sig(Fo)  and  0.0601 for all   5215 data
REM    320 parameters refined using      2 restraints
END
WGHT      0.0648      0.2621
REM Highest difference peak  0.357,  deepest hole -0.151,  1-sigma level  0.035
Q1    1   0.4107  0.9138  0.4251  11.00000  0.05    0.36
Q2    1   0.1185  0.2091  0.1589  11.00000  0.05    0.21
Q3    1   0.0712  0.6177  0.0334  11.00000  0.05    0.21
Q4    1   0.1036  0.4164  0.0915  11.00000  0.05    0.19
Q5    1   0.3241  0.8579  0.1562  11.00000  0.05    0.18
Q6    1   0.3509  0.6501  0.3893  11.00000  0.05    0.17
Q7    1   0.1086  0.0788  0.1690  11.00000  0.05    0.17
Q8    1   0.2806  0.4046  0.0199  11.00000  0.05    0.16
Q9    1   0.1367  0.4429  0.1278  11.00000  0.05    0.16
Q10   1   0.0936  0.4614  0.1661  11.00000  0.05    0.16
Q11   1   0.1481  0.0474 -0.0164  11.00000  0.05    0.16
Q12   1   0.1090  0.3300  0.1683  11.00000  0.05    0.16
Q13   1   0.4341  0.7602  0.4673  11.00000  0.05    0.16
Q14   1   0.4128  1.1403  0.2575  11.00000  0.05    0.15
Q15   1   0.0749  0.4525  0.1495  11.00000  0.05    0.15
Q16   1   0.3645  0.8986  0.5130  11.00000  0.05    0.15
Q17   1   0.3794  0.8786  0.3324  11.00000  0.05    0.15
Q18   1   0.1047  0.5034  0.0267  11.00000  0.05    0.15
Q19   1   0.1343  0.5270  0.0590  11.00000  0.05    0.14
Q20   1   0.3084  0.7453  0.2679  11.00000  0.05    0.14
;
