# Supplementary material for: 4-(2,3-Dimeth­oxy­phen­yl)-1H-pyrrole-3-carbonitrile
Source: Acta Crystallogr Sect E Struct Rep Online. 2012 Apr 28;68(Pt 5):o1567. doi: 10.1107/S1600536812018302 (PMC3344663; doi:10.1107/S1600536812018302)
Supplement: Supplementary file 2 [file e-68-o1567-Isup2.hkl]

# 
# h,k,l, Fc-squared, Fo-squared, sigma(Fo-squared) and status flag 
# 
data_I
_shelx_title ' 2 in P2(1)/c' 
_shelx_refln_list_code          4 
_shelx_F_calc_maximum      198.00 
_exptl_crystal_F_000       960.00 
_reflns_d_resolution_high  0.7702 
 
loop_ 
 _symmetry_equiv_pos_as_xyz 
 'x, y, z' 
 '-x, y+1/2, -z+1/2' 
 '-x, -y, -z' 
 'x, -y-1/2, z-1/2' 
 
_cell_length_a    17.5267 
_cell_length_b     9.6576 
_cell_length_c    14.2370 
_cell_angle_alpha  90.000 
_cell_angle_beta  106.920 
_cell_angle_gamma  90.000 
 
_shelx_F_squared_multiplier     1.000 
 
loop_ 
 _refln_index_h 
 _refln_index_k 
 _refln_index_l 
 _refln_F_squared_calc 
 _refln_F_squared_meas 
 _refln_F_squared_sigma 
 _refln_observed_status 
   3   0   0     2563.69     2661.19    341.30 o 
   4   0   0    37414.53    37601.33   2315.36 o 
   5   0   0    33410.18    32268.47   2202.03 o 
   6   0   0      924.79      846.62     25.39 o 
   7   0   0    14860.73    15454.71    690.08 o 
   8   0   0      315.32      297.06     10.78 o 
   9   0   0      163.71      170.41      6.54 o 
  10   0   0     1486.45     1460.19     44.62 o 
  11   0   0       29.22       24.61      3.90 o 
  12   0   0     1208.69     1212.86     33.18 o 
  13   0   0      279.89      302.19     11.34 o 
  14   0   0        9.67       15.10      7.86 o 
  15   0   0      153.83      143.98      8.38 o 
  16   0   0       62.67       61.36      6.23 o 
  17   0   0       73.89       55.29      6.39 o 
  18   0   0       90.09       81.47     12.83 o 
  19   0   0       29.69       24.86      5.70 o 
  20   0   0        5.30        8.07      4.72 o 
  21   0   0        0.29        1.26      5.62 o 
   2   1   0     2524.89     2796.33     61.86 o 
   3   1   0    16388.82    16178.81    490.90 o 
   4   1   0    39205.71    38526.41   1568.99 o 
   5   1   0      142.22      114.49      3.46 o 
   6   1   0      698.33      767.19     12.21 o 
   7   1   0      504.87      612.88     12.75 o 
   8   1   0      573.99      481.38     18.34 o 
   9   1   0     1392.92     1417.86     28.40 o 
  10   1   0        5.08        4.22      2.25 o 
  11   1   0       70.72       66.04      3.56 o 
  12   1   0       14.45       21.43      3.50 o 
  13   1   0       89.33       96.64      4.62 o 
  14   1   0       88.05       88.86      4.75 o 
  15   1   0      311.12      326.61      9.66 o 
  16   1   0      166.67      176.64      8.98 o 
  17   1   0        9.80        7.25      3.02 o 
  18   1   0        3.92        5.37      2.97 o 
  19   1   0        9.54        9.33      4.95 o 
  20   1   0        6.61        4.16      3.44 o 
  21   1   0        0.09        1.85      3.09 o 
   0   2   0     1122.84      946.07     16.39 o 
   1   2   0     2537.15     2341.73     30.19 o 
   2   2   0        7.94        4.21      0.89 o 
   3   2   0      450.73      429.71      5.71 o 
   4   2   0     2719.56     2722.75     55.49 o 
   5   2   0        0.48        2.31      1.68 o 
   6   2   0     1536.74     1398.38     24.66 o 
   7   2   0     5028.81     5257.24    118.17 o 
   8   2   0      303.47      308.17      6.54 o 
   9   2   0      377.05      399.81     29.18 o 
  10   2   0      580.11      554.06     15.33 o 
  11   2   0       14.79       15.10      3.18 o 
  12   2   0      448.44      448.26      9.86 o 
  13   2   0       83.99       79.54      4.77 o 
  14   2   0        0.00       -1.22      2.74 o 
  15   2   0       54.25       60.80      5.13 o 
  16   2   0       28.67       35.65      4.14 o 
  17   2   0        0.31        1.96      3.75 o 
  18   2   0        1.44        4.09      3.03 o 
  19   2   0        9.93       10.53      3.66 o 
  20   2   0        6.76        6.60      4.08 o 
  21   2   0        0.01        1.40      3.33 o 
   1   3   0      761.90      718.35      7.76 o 
   2   3   0     6997.97     7169.34    129.33 o 
   3   3   0        5.11        4.96      0.82 o 
   4   3   0       63.87       74.61      1.66 o 
   5   3   0      897.40      902.31     12.42 o 
   6   3   0     2072.48     2270.41     40.03 o 
   7   3   0      400.84      377.80     11.59 o 
   8   3   0      101.31      123.57      3.34 o 
   9   3   0      530.64      596.67     10.41 o 
  10   3   0     1081.22     1036.42     21.39 o 
  11   3   0      643.64      620.40     19.38 o 
  12   3   0        8.83        8.15      3.01 o 
  13   3   0        9.30        5.00      2.38 o 
  14   3   0      261.10      282.76      7.64 o 
  15   3   0       10.65        7.91      3.67 o 
  16   3   0       18.57       14.52      3.28 o 
  17   3   0        3.17        4.29      3.00 o 
  18   3   0        0.01       -2.04      3.38 o 
  19   3   0        0.57        2.48      2.75 o 
  20   3   0        2.64        2.83      2.90 o 
  21   3   0        6.31        7.07      4.04 o 
   0   4   0     3899.79     4050.14     96.48 o 
   1   4   0       40.29       32.66      1.19 o 
   2   4   0     1254.05     1309.54     20.29 o 
   3   4   0     2962.53     3001.30     46.09 o 
   4   4   0      322.86      397.87      5.67 o 
   5   4   0      596.04      628.43      8.08 o 
   6   4   0        3.98        8.37      1.22 o 
   7   4   0       34.13       33.14      3.43 o 
   8   4   0       19.65       23.26      2.79 o 
   9   4   0       22.10       22.03      1.85 o 
  10   4   0       38.62       33.18      5.32 o 
  11   4   0       32.44       38.92      2.89 o 
  12   4   0      124.38      124.92      4.52 o 
  13   4   0        2.02        4.02      2.33 o 
  14   4   0      404.57      372.96      8.94 o 
  15   4   0       45.92       49.01      4.09 o 
  16   4   0        4.63        3.37      2.49 o 
  17   4   0       35.27       38.96      4.10 o 
  18   4   0       32.78       25.79      5.44 o 
  19   4   0       17.59       12.56      3.77 o 
  20   4   0        0.11       -0.64      2.58 o 
   1   5   0     1254.44     1199.24     14.85 o 
   2   5   0     3375.73     3727.02     53.53 o 
   3   5   0      624.68      652.67      7.79 o 
   4   5   0      130.66      149.96      2.71 o 
   5   5   0       22.28       34.09      1.87 o 
   6   5   0       12.96       13.73      2.73 o 
   7   5   0       59.99       75.87      2.04 o 
   8   5   0      194.58      180.67      4.23 o 
   9   5   0       12.92       18.44      1.90 o 
  10   5   0      162.07      145.07      3.96 o 
  11   5   0        4.42        4.55      1.91 o 
  12   5   0      656.73      648.32     15.33 o 
  13   5   0      179.65      194.99      7.40 o 
  14   5   0       47.18       44.81      3.08 o 
  15   5   0       78.78       88.25      4.38 o 
  16   5   0       45.39       48.85      4.46 o 
  17   5   0       35.92       42.31      3.37 o 
  18   5   0        0.57       -0.21      2.63 o 
  19   5   0       11.03       10.97      3.81 o 
   0   6   0      800.29      929.51     16.78 o 
   1   6   0     1171.10     1264.07     16.09 o 
   2   6   0       86.60       85.73      1.88 o 
   3   6   0      465.08      523.31      6.19 o 
   4   6   0     2468.71     2608.21     39.68 o 
   5   6   0     1307.91     1357.21     18.38 o 
   6   6   0      101.83      107.79      3.66 o 
   7   6   0       67.34       73.16      2.70 o 
   8   6   0     1473.91     1419.63     25.54 o 
   9   6   0      539.39      514.54      8.41 o 
  10   6   0      319.98      298.96      5.45 o 
  11   6   0       37.12       44.75      3.99 o 
  12   6   0       65.55       60.81      2.98 o 
  13   6   0       38.43       46.64      2.76 o 
  14   6   0      116.02      111.78      4.09 o 
  15   6   0        2.23        1.65      1.95 o 
  16   6   0       26.71       34.11      3.47 o 
  17   6   0        9.31        6.55      2.60 o 
  18   6   0        0.04        0.73      2.58 o 
  19   6   0        8.42        5.41      3.01 o 
   1   7   0       83.40       84.50      4.55 o 
   2   7   0        4.32        7.67      0.80 o 
   3   7   0      112.38      140.83      2.25 o 
   4   7   0      355.49      330.00      4.76 o 
   5   7   0        9.88       13.39      1.51 o 
   6   7   0       20.70       20.63      1.55 o 
   7   7   0       26.50       27.92      2.21 o 
   8   7   0       36.91       48.28      4.36 o 
   9   7   0       23.69       19.62      1.90 o 
  10   7   0      372.89      365.56      8.94 o 
  11   7   0       37.71       29.33      2.43 o 
  12   7   0        8.63        8.91      2.47 o 
  13   7   0        7.53       12.79      2.46 o 
  14   7   0        3.13        2.36      1.46 o 
  15   7   0        1.22        3.26      1.54 o 
  16   7   0        4.52        1.82      1.61 o 
  17   7   0        8.70       12.71      2.22 o 
  18   7   0        6.59        7.26      3.29 o 
   0   8   0       66.13       62.07      3.38 o 
   1   8   0      352.58      339.10      4.96 o 
   2   8   0        0.17       -0.05      0.79 o 
   3   8   0      193.76      172.50      2.56 o 
   4   8   0      132.18      116.51      2.48 o 
   5   8   0       32.56       33.80      1.36 o 
   6   8   0      111.24      102.39      2.19 o 
   7   8   0        1.05        2.37      1.04 o 
   8   8   0       53.00       49.43      2.36 o 
   9   8   0       25.01       29.81      2.35 o 
  10   8   0       33.73       32.20      3.52 o 
  11   8   0       88.58      100.67      4.26 o 
  12   8   0        4.98        5.47      1.76 o 
  13   8   0       18.86       18.54      2.09 o 
  14   8   0       45.26       51.00      3.55 o 
  15   8   0        8.52        4.40      2.16 o 
  16   8   0        1.39        2.07      2.08 o 
   1   9   0       62.85       59.05      1.42 o 
   2   9   0      163.11      154.73      3.08 o 
   3   9   0      114.60      107.06      2.09 o 
   4   9   0        6.61        6.61      1.21 o 
   5   9   0      240.61      240.42      3.39 o 
   6   9   0       57.07       51.67      1.72 o 
   7   9   0        1.36        2.91      0.84 o 
   8   9   0       62.83       62.80      1.93 o 
   9   9   0       29.20       30.65      2.26 o 
  10   9   0        0.30        0.71      1.09 o 
  11   9   0        5.61        3.82      1.23 o 
  12   9   0        7.02        5.01      1.97 o 
  13   9   0       10.90       10.93      2.49 o 
  14   9   0       14.03       25.27      4.15 o 
  15   9   0        5.24        3.17      2.23 o 
   0  10   0       10.49        8.07      1.82 o 
   1  10   0       36.96       36.53      4.43 o 
   2  10   0       66.35       62.45      2.10 o 
   3  10   0        8.74        5.88      1.44 o 
   4  10   0        2.01        1.80      0.65 o 
   5  10   0        1.79        2.45      0.48 o 
   6  10   0       22.29       23.32      1.90 o 
   7  10   0       14.29       21.35      3.50 o 
   8  10   0        7.04        5.65      2.38 o 
   9  10   0        4.41        3.90      2.05 o 
  10  10   0       21.52       27.95      3.62 o 
  11  10   0       16.20       23.18      4.65 o 
  12  10   0        0.18        1.43      2.07 o 
  13  10   0        2.43        5.30      4.20 o 
   1  11   0        0.16        1.47      2.59 o 
   2  11   0        6.02       10.56      4.39 o 
   3  11   0       33.99       38.54      5.62 o 
   4  11   0        0.20       -2.22      3.66 o 
   5  11   0        7.30        9.15      5.26 o 
   6  11   0        0.27        2.63      4.64 o 
   7  11   0        7.30       10.37      5.60 o 
   8  11   0       18.07       21.78      3.05 o 
   9  11   0       13.82       13.67      2.38 o 
  10  11   0        5.21        8.04      3.43 o 
   0  12   0        2.61       -1.06      4.04 o 
   1  12   0       28.86       29.38      5.84 o 
   2  12   0       18.80       19.37      5.39 o 
   3  12   0        4.71        1.93      5.17 o 
   4  12   0        2.88        5.16      4.95 o 
   5  12   0       45.82       55.55      8.12 o 
   6  12   0       33.48       42.74      8.71 o 
 -22   1   1        0.05       -0.10      4.57 o 
 -21   1   1        4.94        1.98      3.91 o 
 -20   1   1       59.78       62.04      7.58 o 
 -19   1   1        1.61        3.03      3.19 o 
 -18   1   1        1.01        1.45      3.38 o 
 -17   1   1       74.21       82.60      6.38 o 
 -16   1   1       55.66       55.06      6.37 o 
 -15   1   1       15.71       14.87      3.24 o 
 -14   1   1        0.44        0.81      2.29 o 
 -13   1   1      198.14      222.16      8.20 o 
 -12   1   1      154.11      135.76      5.45 o 
 -11   1   1       25.12       25.19      2.78 o 
 -10   1   1     2075.55     2031.76     38.80 o 
  -9   1   1     1662.51     1766.89     33.41 o 
  -8   1   1     1475.29     1518.28     31.96 o 
  -7   1   1      488.36      389.46      8.26 o 
  -6   1   1     1820.60     1652.42     27.87 o 
  -5   1   1    26340.44    26541.14    973.37 o 
  -4   1   1     1970.97     1722.49     30.49 o 
  -3   1   1     1683.20     1692.75     27.27 o 
  -2   1   1     2893.03     2850.80     67.11 o 
   1   1   1    10285.74     9708.48    242.50 o 
   2   1   1     5860.48     5766.15    124.07 o 
   3   1   1      656.83      611.25     13.34 o 
   4   1   1    12081.55    12439.79    361.32 o 
   5   1   1     5149.41     5413.02    366.85 o 
   6   1   1      108.37       87.25      3.37 o 
   7   1   1       80.12       88.53      5.47 o 
   8   1   1      145.37      146.43      4.33 o 
   9   1   1       95.06       83.09      3.64 o 
  10   1   1        8.09        5.76      2.77 o 
  11   1   1      447.88      440.30     13.92 o 
  12   1   1        7.19        9.80      3.07 o 
  13   1   1      133.55      137.50      5.28 o 
  14   1   1       21.30       18.03      3.55 o 
  15   1   1      138.07      135.80      6.29 o 
  16   1   1      133.81      111.92      6.00 o 
  17   1   1       31.37       33.99      4.29 o 
  18   1   1        3.74        2.36      3.55 o 
  19   1   1        2.32        1.13      2.72 o 
  20   1   1       30.89       35.49      4.85 o 
  21   1   1        0.51       -4.36      4.36 o 
 -21   2   1        0.09        1.15      3.22 o 
 -20   2   1        0.01        2.13      2.94 o 
 -19   2   1        0.22       -1.67      3.10 o 
 -18   2   1        1.95        2.56      3.39 o 
 -17   2   1        7.82       15.52      3.95 o 
 -16   2   1       19.83       22.99      3.58 o 
 -15   2   1       31.64       43.76      4.89 o 
 -14   2   1      122.23      118.51      5.70 o 
 -13   2   1      600.92      636.23     14.40 o 
 -12   2   1      501.00      486.10     10.69 o 
 -11   2   1        8.44       10.39      2.73 o 
 -10   2   1      895.35      919.78     16.73 o 
  -9   2   1     2001.68     1913.48     45.37 o 
  -8   2   1     3253.83     3268.35     68.21 o 
  -7   2   1      680.99      738.45     14.00 o 
  -6   2   1        3.79        2.20      1.26 o 
  -5   2   1       21.45       17.91      1.55 o 
  -4   2   1       34.85       32.79      1.61 o 
  -3   2   1    31482.26    34191.61   1491.26 o 
  -2   2   1      314.49      264.30      3.31 o 
  -1   2   1       67.57       41.67      0.93 o 
   0   2   1     1272.02     1278.77     16.02 o 
   1   2   1      433.98      380.24      9.08 o 
   2   2   1     1872.19     1988.55     55.03 o 
   3   2   1    16349.97    16292.33    503.31 o 
   4   2   1       45.82       41.04      3.70 o 
   5   2   1     3241.71     3242.15     61.97 o 
   6   2   1     1695.51     1640.55     28.50 o 
   7   2   1      494.13      438.85      8.76 o 
   8   2   1     1512.55     1509.36     27.35 o 
   9   2   1      339.94      344.22      7.11 o 
  10   2   1      644.30      672.05     14.51 o 
  11   2   1      174.18      194.64      6.29 o 
  12   2   1      132.49      135.89      5.18 o 
  13   2   1        4.08        4.07      2.97 o 
  14   2   1       22.48       23.08      3.35 o 
  15   2   1        3.92        4.45      2.86 o 
  16   2   1        0.66        1.33      2.51 o 
  17   2   1       28.20       20.92      3.87 o 
  18   2   1        7.49        6.06      3.04 o 
  19   2   1        4.52        6.13      4.03 o 
  20   2   1        2.94        6.22      3.55 o 
  21   2   1        5.07       -0.42      3.09 o 
 -21   3   1        5.14        3.80      3.56 o 
 -20   3   1        0.55        2.74      3.51 o 
 -19   3   1       12.67       12.15      4.03 o 
 -18   3   1        2.01        1.77      2.56 o 
 -17   3   1       13.93       18.81      4.52 o 
 -16   3   1       23.75       18.43      3.51 o 
 -15   3   1       85.87       88.95      5.15 o 
 -14   3   1      144.11      145.64      5.81 o 
 -13   3   1       24.04       25.38      3.12 o 
 -12   3   1      881.81      905.99     18.60 o 
 -11   3   1      126.71      131.21      4.64 o 
 -10   3   1        6.72        7.71      2.19 o 
  -9   3   1      356.07      401.92     11.69 o 
  -8   3   1       71.58       87.75      3.10 o 
  -7   3   1      175.64      182.85      4.37 o 
  -6   3   1      100.07       80.35      2.28 o 
  -5   3   1      576.73      546.01      6.75 o 
  -4   3   1       43.01       44.60      1.40 o 
  -3   3   1      901.22      846.60      9.76 o 
  -2   3   1      667.63      673.80      7.72 o 
  -1   3   1     2127.49     1947.44     24.33 o 
   0   3   1     1121.64     1019.81     11.42 o 
   1   3   1     1221.47     1274.81     13.79 o 
   2   3   1      137.35      138.66      1.85 o 
   3   3   1      337.22      380.09      5.11 o 
   4   3   1      562.68      617.73      9.72 o 
   5   3   1      869.51      932.89     15.58 o 
   6   3   1        0.15        1.08      1.19 o 
   7   3   1      943.26      961.42     15.34 o 
   8   3   1      174.77      182.48      4.98 o 
   9   3   1     1275.09     1275.31     22.53 o 
  10   3   1       14.87       12.24      2.28 o 
  11   3   1        1.18        1.14      2.09 o 
  12   3   1      137.31      146.29     15.61 o 
  13   3   1        2.59        0.52      2.09 o 
  14   3   1       55.05       61.49      6.76 o 
  15   3   1        0.82       -0.13      2.17 o 
  16   3   1       24.57       34.23      4.48 o 
  17   3   1        2.62        3.47      3.17 o 
  18   3   1        0.46        1.50      2.95 o 
  19   3   1       84.23      100.56      5.76 o 
  20   3   1        4.80        2.85      3.46 o 
 -20   4   1        0.09       -1.75      2.97 o 
 -19   4   1       29.44       39.05      3.76 o 
 -18   4   1       25.13       30.00      4.29 o 
 -17   4   1       32.37       29.87      3.62 o 
 -16   4   1       32.72       29.16      4.38 o 
 -15   4   1       12.79       10.81      2.87 o 
 -14   4   1       35.18       38.89      3.60 o 
 -13   4   1        2.37        0.69      1.98 o 
 -12   4   1      192.19      184.74      4.86 o 
 -11   4   1       36.39       40.70      4.74 o 
 -10   4   1       13.85       13.06      2.37 o 
  -9   4   1       78.80       81.38      2.86 o 
  -8   4   1      328.35      304.71      8.30 o 
  -7   4   1      835.28      836.20     13.45 o 
  -6   4   1        9.18        6.65      1.07 o 
  -5   4   1      750.30      744.87     10.54 o 
  -4   4   1        8.40       19.12      2.38 o 
  -3   4   1     2710.39     2955.37     39.49 o 
  -2   4   1      152.77      119.47      1.92 o 
  -1   4   1     1052.34     1016.19     11.25 o 
   0   4   1      269.22      313.79      3.88 o 
   1   4   1     1490.59     1543.03     17.45 o 
   2   4   1        7.09        6.63      0.62 o 
   3   4   1     2030.24     2012.59     30.55 o 
   4   4   1     1691.68     1660.22     32.06 o 
   5   4   1      394.19      407.29      5.64 o 
   6   4   1       11.95       14.06      1.70 o 
   7   4   1       14.06       14.18      2.55 o 
   8   4   1        2.86        6.97      1.66 o 
   9   4   1       11.80       14.20      2.84 o 
  10   4   1      245.98      259.90      6.23 o 
  11   4   1      198.89      196.17      5.22 o 
  12   4   1        3.71        4.72      2.51 o 
  13   4   1      136.70      124.21      4.82 o 
  14   4   1        0.00        1.01      2.50 o 
  15   4   1       13.61       14.67      3.90 o 
  16   4   1       56.15       55.08      4.66 o 
  17   4   1       30.77       35.37      4.12 o 
  18   4   1        0.87       -0.67      2.51 o 
  19   4   1        1.84        5.05      3.16 o 
  20   4   1        0.01        2.88      3.54 o 
 -20   5   1        0.15       -1.21      2.80 o 
 -19   5   1       22.09       17.78      3.26 o 
 -18   5   1       13.85       11.40      3.44 o 
 -17   5   1        1.87       -1.13      2.59 o 
 -16   5   1      146.69      147.71      5.32 o 
 -15   5   1        6.97        6.99      2.31 o 
 -14   5   1       24.78       24.23      2.74 o 
 -13   5   1        6.53        6.84      2.24 o 
 -12   5   1      108.84      103.43      3.97 o 
 -11   5   1        0.52        0.69      1.31 o 
 -10   5   1        7.46        6.31      1.65 o 
  -9   5   1      106.65      102.06      3.06 o 
  -8   5   1        0.36        0.32      1.03 o 
  -7   5   1      221.14      216.76      3.97 o 
  -6   5   1     1226.70     1208.66     17.81 o 
  -5   5   1       10.50        7.50      1.59 o 
  -4   5   1       21.46       17.07      1.25 o 
  -3   5   1      166.25      180.29      2.47 o 
  -2   5   1      968.24     1004.99     12.00 o 
  -1   5   1      595.56      616.90      7.52 o 
   0   5   1      706.45      834.70     10.21 o 
   1   5   1      335.96      358.57      6.01 o 
   2   5   1      797.23      792.26      8.62 o 
   3   5   1       11.17       16.12      1.13 o 
   4   5   1      144.34      150.49      5.67 o 
   5   5   1       54.91       46.28      2.51 o 
   6   5   1        0.42        0.69      0.95 o 
   7   5   1     1787.33     1759.74     27.05 o 
   8   5   1        9.84       10.16      1.54 o 
   9   5   1       47.63       44.98      2.99 o 
  10   5   1      142.15      141.61      3.96 o 
  11   5   1       55.37       62.57      2.94 o 
  12   5   1      201.65      203.74      6.85 o 
  13   5   1      178.45      169.80     10.29 o 
  14   5   1        0.36       -1.47      2.23 o 
  15   5   1       36.83       35.04      5.27 o 
  16   5   1       26.84       16.05      3.12 o 
  17   5   1        0.05        0.32      1.96 o 
  18   5   1        9.42        8.81      3.00 o 
  19   5   1       21.11       21.04      3.25 o 
 -19   6   1        0.09       -0.62      1.77 o 
 -18   6   1        2.28        1.94      1.84 o 
 -17   6   1       20.43       18.65      2.40 o 
 -16   6   1        3.23        3.63      1.75 o 
 -15   6   1        3.42        3.33      1.80 o 
 -14   6   1        0.20        0.85      1.84 o 
 -13   6   1      134.54      122.86      4.02 o 
 -12   6   1        4.43        2.48      1.42 o 
 -11   6   1      189.13      188.10      5.22 o 
 -10   6   1      397.18      370.57      9.86 o 
  -9   6   1        7.87        6.11      1.90 o 
  -8   6   1      221.59      218.19      4.90 o 
  -7   6   1        2.13       -0.49      1.49 o 
  -6   6   1      852.69      793.97     12.11 o 
  -5   6   1       88.32       86.75      2.28 o 
  -4   6   1      237.08      274.66      3.96 o 
  -3   6   1      108.44      130.83      2.30 o 
  -2   6   1      480.50      483.54      5.94 o 
  -1   6   1      281.30      296.16      4.12 o 
   0   6   1      393.02      426.22      5.38 o 
   1   6   1       95.53      117.30      1.76 o 
   2   6   1      433.77      494.32      5.54 o 
   3   6   1       88.16       92.29      1.97 o 
   4   6   1       29.67       26.96      1.57 o 
   5   6   1        0.46        1.33      1.49 o 
   6   6   1      348.46      329.32      5.76 o 
   7   6   1      167.17      183.62      4.30 o 
   8   6   1       80.30       69.98      2.38 o 
   9   6   1      359.94      362.43      7.24 o 
  10   6   1      135.37      134.59      3.96 o 
  11   6   1       50.34       50.98      3.04 o 
  12   6   1      429.19      400.42      7.86 o 
  13   6   1       57.15       65.71      5.59 o 
  14   6   1      194.40      180.93      6.37 o 
  15   6   1        2.61        3.84      2.17 o 
  16   6   1       41.33       42.12      4.24 o 
  17   6   1       21.61       24.26      3.06 o 
  18   6   1        0.58        1.09      2.51 o 
 -18   7   1       27.77       29.17      3.50 o 
 -17   7   1        0.19       -1.32      1.86 o 
 -16   7   1        7.48        6.58      1.99 o 
 -15   7   1        5.63        2.53      1.88 o 
 -14   7   1        8.21        8.56      1.89 o 
 -13   7   1       34.71       38.08      3.04 o 
 -12   7   1        2.80        4.20      1.92 o 
 -11   7   1       20.47       29.87      3.13 o 
 -10   7   1       59.56       53.31      3.27 o 
  -9   7   1      664.67      621.81     13.48 o 
  -8   7   1      144.61      153.81      4.64 o 
  -7   7   1       52.48       51.91      4.05 o 
  -6   7   1      230.22      227.57      3.85 o 
  -5   7   1       67.03       58.76      2.06 o 
  -4   7   1      807.17      813.41     10.67 o 
  -3   7   1        3.81        4.45      1.02 o 
  -2   7   1       12.54        9.82      0.89 o 
  -1   7   1       39.13       48.73      1.87 o 
   0   7   1       61.54       55.77      1.40 o 
   1   7   1       33.18       26.07      3.58 o 
   2   7   1        8.99       11.74      0.74 o 
   3   7   1        7.69        7.66      0.89 o 
   4   7   1       90.95       81.46      1.96 o 
   5   7   1       34.96       40.75      1.66 o 
   6   7   1      374.94      389.46      5.75 o 
   7   7   1      205.25      194.21      4.47 o 
   8   7   1      797.65      783.43     13.66 o 
   9   7   1      142.38      146.07      4.21 o 
  10   7   1       10.13        8.35      1.90 o 
  11   7   1      129.13      128.35      3.78 o 
  12   7   1      482.78      460.09      7.98 o 
  13   7   1       10.33       17.72      2.28 o 
  14   7   1        6.23        4.33      2.31 o 
  15   7   1        0.00        0.81      1.58 o 
  16   7   1        0.08        1.07      1.64 o 
  17   7   1       13.78        8.97      2.58 o 
 -17   8   1        7.07        5.32      2.73 o 
 -16   8   1        5.01        3.85      1.96 o 
 -15   8   1        1.64        0.67      1.64 o 
 -14   8   1        7.61        6.77      2.18 o 
 -13   8   1       10.30        9.80      2.28 o 
 -12   8   1        0.06       -0.69      1.71 o 
 -11   8   1        0.08        1.79      1.35 o 
 -10   8   1       26.20       29.71      2.26 o 
  -9   8   1      179.26      187.06      4.11 o 
  -8   8   1       12.94       11.35      1.42 o 
  -7   8   1        3.39        2.16      1.28 o 
  -6   8   1      271.00      276.88      5.07 o 
  -5   8   1      370.68      344.18      5.02 o 
  -4   8   1       26.54       31.64      1.26 o 
  -3   8   1       13.28       14.20      1.17 o 
  -2   8   1      257.96      258.56      3.85 o 
  -1   8   1      521.40      517.47      7.97 o 
   0   8   1       54.63       57.53      3.09 o 
   1   8   1       34.01       38.53      2.42 o 
   2   8   1       71.98       60.09      1.60 o 
   3   8   1       13.40       17.21      0.63 o 
   4   8   1       12.81       12.51      1.11 o 
   5   8   1       42.75       33.73      1.70 o 
   6   8   1      108.25       96.61      2.44 o 
   7   8   1       38.89       39.72      2.43 o 
   8   8   1        0.16        0.83      0.83 o 
   9   8   1       47.43       45.72      3.10 o 
  10   8   1        1.27        1.12      1.22 o 
  11   8   1       46.71       45.83      2.80 o 
  12   8   1       68.97       82.69     11.66 o 
  13   8   1       50.99       53.95      3.04 o 
  14   8   1        4.22        3.20      1.99 o 
  15   8   1        3.00        4.28      2.37 o 
  16   8   1       21.78       20.01      3.13 o 
 -15   9   1        1.87        0.08      1.48 o 
 -14   9   1       11.17       11.27      3.03 o 
 -13   9   1        0.67        1.31      2.12 o 
 -12   9   1       13.83       15.63      1.81 o 
 -11   9   1       11.80       13.03      1.89 o 
 -10   9   1        4.60        3.94      1.53 o 
  -9   9   1       19.33       18.76      1.55 o 
  -8   9   1        1.68        2.24      1.05 o 
  -7   9   1      122.53      127.00      3.38 o 
  -6   9   1       25.54       21.17      1.38 o 
  -5   9   1       45.91       43.15      1.60 o 
  -4   9   1        0.01       -0.14      0.66 o 
  -3   9   1       15.97       16.56      1.16 o 
  -2   9   1       13.63       15.17      1.19 o 
  -1   9   1       43.24       39.23      3.67 o 
   0   9   1       91.94       83.11      4.11 o 
   1   9   1      107.71       99.91      3.17 o 
   2   9   1       39.97       36.88      3.33 o 
   3   9   1        8.70       13.76      2.46 o 
   4   9   1       30.98       33.54      2.52 o 
   5   9   1       83.80       67.39      3.44 o 
   6   9   1        8.44       10.67      0.96 o 
   7   9   1       34.93       32.71      1.06 o 
   8   9   1        0.74        1.01      0.71 o 
   9   9   1        0.01       -0.11      1.13 o 
  10   9   1        8.32        7.98      1.60 o 
  11   9   1        6.15        7.33      1.51 o 
  12   9   1       12.31       17.63      3.91 o 
  13   9   1        0.33        0.36      2.20 o 
  14   9   1        0.84        0.36      1.92 o 
 -13  10   1       11.65       16.50      3.04 o 
 -12  10   1        0.58        2.08      1.73 o 
 -11  10   1       15.59       15.00      2.42 o 
 -10  10   1       87.78       84.24      2.80 o 
  -9  10   1       56.27       55.86      3.13 o 
  -8  10   1        0.89        1.12      0.97 o 
  -7  10   1        3.36        2.86      0.91 o 
  -6  10   1       12.56       13.12      1.21 o 
  -5  10   1       21.18       23.74      1.31 o 
  -4  10   1        0.13        0.74      0.68 o 
  -3  10   1        1.85        2.24      0.77 o 
  -2  10   1       42.33       29.63      2.99 o 
  -1  10   1        0.08        0.61      0.92 o 
   0  10   1       17.59       10.43      2.90 o 
   1  10   1        1.63        0.20      1.58 o 
   2  10   1        3.18        1.29      1.43 o 
   3  10   1       31.21       31.19      2.36 o 
   4  10   1        1.16        1.90      1.49 o 
   5  10   1        0.01        0.83      1.99 o 
   6  10   1       57.57       67.52      3.42 o 
   7  10   1       16.22       10.72      2.83 o 
   8  10   1       45.10       64.27      3.16 o 
   9  10   1        0.73        2.87      2.22 o 
  10  10   1       19.79       30.30      4.52 o 
  11  10   1        9.94       11.34      3.13 o 
  12  10   1       27.44       33.01      4.02 o 
 -10  11   1        0.09       -0.63      2.28 o 
  -9  11   1        1.00        1.22      1.69 o 
  -8  11   1        8.28       14.15      6.18 o 
  -7  11   1       18.27       28.61      6.59 o 
  -6  11   1       53.49       64.10      8.23 o 
  -5  11   1        2.93        2.21      4.53 o 
  -4  11   1        3.96        4.18      4.78 o 
  -3  11   1       93.36       99.11      7.36 o 
  -2  11   1       34.07       33.22      4.21 o 
  -1  11   1        4.32        5.18      3.73 o 
   0  11   1       44.34       36.18      3.94 o 
   1  11   1        0.07        0.80      0.90 o 
   2  11   1        0.01        1.48      1.89 o 
   3  11   1       14.49       16.53      1.98 o 
   4  11   1        0.14        0.42      1.04 o 
   5  11   1        4.87        6.76      1.69 o 
   6  11   1        0.15       -0.34      1.16 o 
   7  11   1       15.68       18.97      2.52 o 
   8  11   1       26.12       38.26      7.54 o 
   9  11   1       19.27       30.39      3.62 o 
  10  11   1        0.01       -1.54      7.46 o 
  -6  12   1        1.93        0.82      4.02 o 
  -5  12   1        7.74       11.45      4.55 o 
  -4  12   1        3.46        7.03      6.29 o 
  -3  12   1        1.87        3.19      4.86 o 
  -2  12   1       28.66       37.46      5.16 o 
  -1  12   1        0.43        0.58      2.63 o 
   0  12   1        2.10       -1.30      4.65 o 
   1  12   1       29.37       32.36      5.75 o 
   2  12   1       10.74        7.34      6.03 o 
   3  12   1        0.00       -0.78      3.77 o 
   4  12   1       55.21       62.28      9.02 o 
   5  12   1       12.81       14.96      5.80 o 
 -22   0   2        5.04        8.71      6.79 o 
 -21   0   2      133.36      149.69     18.45 o 
 -20   0   2       36.79       43.21     16.91 o 
 -19   0   2      155.23      140.72      9.54 o 
 -18   0   2        8.28        9.67      4.70 o 
 -17   0   2      158.03      145.90     14.28 o 
 -16   0   2       21.84       18.15      6.27 o 
 -15   0   2     1077.70     1074.30     36.57 o 
 -14   0   2      861.85      773.65     27.41 o 
 -13   0   2       79.67       86.13      6.54 o 
 -12   0   2      743.09      837.67     25.96 o 
 -11   0   2      962.91      964.20     25.05 o 
 -10   0   2      844.31      781.36     19.45 o 
  -9   0   2       53.42       53.42      5.86 o 
  -8   0   2       73.31       84.35     13.95 o 
  -7   0   2     1002.33      972.66     23.95 o 
  -6   0   2     3923.60     4240.75    124.04 o 
  -5   0   2     7966.00     8032.38    398.16 o 
  -4   0   2      118.03      122.81      7.38 o 
  -3   0   2      455.60      490.91      9.47 o 
  -2   0   2    18407.99    16082.41   1717.23 o 
   0   0   2     1243.65     1049.02     21.68 o 
   1   0   2     6784.19     6700.32    216.38 o 
   2   0   2     9607.21     9988.52    368.84 o 
   3   0   2     3937.79     4293.03    125.07 o 
   4   0   2     1774.78     1804.70     43.00 o 
   5   0   2     4710.71     4699.14    145.49 o 
   6   0   2      253.11      194.66      7.16 o 
   7   0   2      605.99      511.82     12.35 o 
   8   0   2      241.93      237.84      8.75 o 
   9   0   2        2.41        8.52      2.74 o 
  10   0   2      154.67      166.79     51.99 o 
  11   0   2      141.13      129.61     17.87 o 
  12   0   2       93.46       91.69      8.37 o 
  13   0   2       95.99       93.47      6.66 o 
  14   0   2       34.36       43.74      6.53 o 
  15   0   2       73.42       94.52     11.92 o 
  16   0   2       50.01       49.95      5.87 o 
  17   0   2       37.50       35.49      5.60 o 
  18   0   2       15.86       18.51      6.46 o 
  19   0   2        0.91        4.17      4.37 o 
  20   0   2       75.21       68.23     10.80 o 
 -22   1   2        0.09        2.85      3.51 o 
 -21   1   2       10.08        9.49      3.94 o 
 -20   1   2        0.24       -1.65      2.98 o 
 -19   1   2        1.10        2.66      3.78 o 
 -18   1   2        5.40        3.56      4.48 o 
 -17   1   2      274.12      259.73      8.45 o 
 -16   1   2      159.76      139.25      6.08 o 
 -15   1   2       12.14       11.86      3.02 o 
 -14   1   2      131.37      129.74      5.55 o 
 -13   1   2     1265.25     1316.51     29.27 o 
 -12   1   2      590.40      556.07     12.27 o 
 -11   1   2       12.73       16.87      2.85 o 
 -10   1   2     1570.34     1525.95     38.90 o 
  -9   1   2     4696.44     4968.78    112.36 o 
  -8   1   2      813.98      791.12     14.65 o 
  -7   1   2        3.65        0.94      1.33 o 
  -6   1   2       91.29       98.15      5.83 o 
  -5   1   2     9599.64     9559.38    251.47 o 
  -4   1   2     8851.84     8799.30    200.06 o 
  -3   1   2     9311.42     8701.72    175.52 o 
  -2   1   2     1021.43      810.72     17.28 o 
  -1   1   2     1882.56     1732.11     27.69 o 
   0   1   2     2788.82     2699.89     47.33 o 
   1   1   2       66.32       47.65      1.45 o 
   2   1   2     4279.30     4173.15     83.84 o 
   3   1   2    22805.32    24200.99    770.47 o 
   4   1   2     1158.97     1063.12     17.59 o 
   5   1   2     3018.66     3088.15     58.88 o 
   6   1   2     1441.09     1411.71     25.20 o 
   7   1   2     1401.35     1514.67     27.24 o 
   8   1   2      379.36      383.01      9.64 o 
   9   1   2      272.95      299.15     21.66 o 
  10   1   2      206.08      240.15      7.56 o 
  11   1   2       16.30       23.33      3.11 o 
  12   1   2       28.02       34.01      4.62 o 
  13   1   2       16.78       11.81      3.33 o 
  14   1   2        1.75        1.96      2.50 o 
  15   1   2        7.77        7.69      2.80 o 
  16   1   2        0.04        1.04      3.09 o 
  17   1   2       14.14       14.31      3.71 o 
  18   1   2       10.43        9.55      3.54 o 
  19   1   2        2.57        1.52      3.64 o 
  20   1   2        0.37        3.53      3.18 o 
 -22   2   2       12.20       16.96      4.77 o 
 -21   2   2        8.84       14.73      4.39 o 
 -20   2   2        7.63        8.90      4.19 o 
 -19   2   2        6.87        5.14      3.43 o 
 -18   2   2       18.01       19.66      3.62 o 
 -17   2   2        1.64        1.24      2.71 o 
 -16   2   2        0.14        0.24      2.45 o 
 -15   2   2      197.90      195.32      7.23 o 
 -14   2   2       57.76       60.17      4.53 o 
 -13   2   2       30.76       28.19      3.58 o 
 -12   2   2     1413.99     1418.40     31.67 o 
 -11   2   2      847.14      793.50     16.49 o 
 -10   2   2      984.77      996.78     20.00 o 
  -9   2   2        4.69       14.09      2.67 o 
  -8   2   2      409.00      398.50      7.67 o 
  -7   2   2     2347.17     2466.76     40.87 o 
  -6   2   2     2583.11     2481.85     41.72 o 
  -5   2   2     1852.74     1931.06     28.72 o 
  -4   2   2      223.72      239.56      4.64 o 
  -3   2   2      705.26      589.64      9.49 o 
  -2   2   2      510.56      510.93      5.47 o 
  -1   2   2       13.52       11.37      1.58 o 
   0   2   2     2634.96     2639.76     51.61 o 
   1   2   2     1289.78     1213.67     17.47 o 
   2   2   2       76.36       73.99      2.06 o 
   3   2   2     7725.45     7799.37    190.47 o 
   4   2   2        0.03        3.13      1.49 o 
   5   2   2      356.42      360.36      7.01 o 
   6   2   2      175.31      155.03      5.00 o 
   7   2   2      888.03      812.26     48.12 o 
   8   2   2      195.44      193.80      4.92 o 
   9   2   2      894.71      856.72     16.22 o 
  10   2   2       30.21       32.43      3.24 o 
  11   2   2       90.73       98.04      4.77 o 
  12   2   2        0.79        0.86      2.02 o 
  13   2   2        4.13        4.77      2.81 o 
  14   2   2       36.10       37.27      4.72 o 
  15   2   2       44.64       51.29      4.97 o 
  16   2   2        9.12       17.46      5.98 o 
  17   2   2        5.81        4.72      3.32 o 
  18   2   2        1.58        1.63      3.06 o 
  19   2   2        0.09       -0.80      2.76 o 
  20   2   2       10.38        6.86      3.80 o 
 -21   3   2       34.25       30.27      6.39 o 
 -20   3   2        4.80        7.67      2.93 o 
 -19   3   2       38.47       33.82      4.17 o 
 -18   3   2        2.19        2.98      2.92 o 
 -17   3   2        5.67        5.04      3.50 o 
 -16   3   2       51.29       52.67      4.13 o 
 -15   3   2      347.83      331.88     10.55 o 
 -14   3   2       98.03       87.82      4.88 o 
 -13   3   2      352.50      332.79      8.67 o 
 -12   3   2       24.55       27.75      3.42 o 
 -11   3   2      580.20      583.86     24.20 o 
 -10   3   2      486.08      451.50      7.83 o 
  -9   3   2      268.59      281.32      5.59 o 
  -8   3   2     3127.37     3265.76     59.21 o 
  -7   3   2      159.64      149.24      3.23 o 
  -6   3   2       20.26       27.86      1.36 o 
  -5   3   2      541.17      562.72      6.98 o 
  -4   3   2      149.48      161.22      2.58 o 
  -3   3   2     1372.90     1432.81     18.38 o 
  -2   3   2     1100.65     1096.57     16.73 o 
  -1   3   2     1176.41     1127.65     13.27 o 
   0   3   2     3593.68     3751.67     67.74 o 
   1   3   2     1400.35     1285.71     20.51 o 
   2   3   2      532.17      550.92      6.24 o 
   3   3   2       17.69       25.72      1.12 o 
   4   3   2       94.04      112.11      2.83 o 
   5   3   2      265.83      205.22      3.91 o 
   6   3   2       24.35       24.07      1.90 o 
   7   3   2      373.21      397.06      7.36 o 
   8   3   2       18.16       16.56      3.10 o 
   9   3   2       39.11       42.31      4.18 o 
  10   3   2      218.98      193.82      5.18 o 
  11   3   2       59.41       52.68      3.55 o 
  12   3   2       25.09       37.72      4.41 o 
  13   3   2        1.33        2.52      2.29 o 
  14   3   2        0.72        0.00      2.73 o 
  15   3   2       20.67       20.14      3.32 o 
  16   3   2        1.84        0.47      2.31 o 
  17   3   2        0.94       -0.51      2.49 o 
  18   3   2       15.38       10.67      5.12 o 
  19   3   2        4.69        1.72      3.06 o 
  20   3   2        4.35       12.48      7.07 o 
 -21   4   2        3.20        3.92      3.02 o 
 -20   4   2       15.80       13.85      3.70 o 
 -19   4   2       15.79       15.39      3.28 o 
 -18   4   2       40.43       46.14      4.43 o 
 -17   4   2       18.81       23.55      3.65 o 
 -16   4   2       59.63       63.46      3.94 o 
 -15   4   2       57.31       61.25      4.55 o 
 -14   4   2       68.26       72.34      4.09 o 
 -13   4   2        1.05        3.08      2.41 o 
 -12   4   2      341.43      325.44      7.87 o 
 -11   4   2      246.49      242.06      5.20 o 
 -10   4   2      133.80      128.03      3.67 o 
  -9   4   2        0.05        0.76      1.15 o 
  -8   4   2      237.48      266.77      4.30 o 
  -7   4   2      213.41      218.19      3.72 o 
  -6   4   2      151.38      155.38      2.81 o 
  -5   4   2       66.57       55.80      1.65 o 
  -4   4   2      406.47      401.81      4.57 o 
  -3   4   2      198.85      183.76      2.78 o 
  -2   4   2        1.33        1.70      0.50 o 
  -1   4   2     2797.26     2940.20     83.66 o 
   0   4   2     7354.22     7773.96    159.09 o 
   1   4   2        9.89       15.85      1.51 o 
   2   4   2      538.52      606.39      8.35 o 
   3   4   2     1992.00     1983.30     27.50 o 
   4   4   2      489.13      561.87      7.06 o 
   5   4   2     2514.76     2740.34     51.27 o 
   6   4   2      352.27      388.83      6.50 o 
   7   4   2      616.14      594.71     10.23 o 
   8   4   2       20.94       22.64      2.14 o 
   9   4   2        9.13       13.23      2.21 o 
  10   4   2       34.89       31.56      2.87 o 
  11   4   2      154.11      160.61      4.86 o 
  12   4   2      173.21      174.16      5.95 o 
  13   4   2      108.67      114.38      6.82 o 
  14   4   2       21.98       24.57      4.38 o 
  15   4   2      150.36      140.89      5.89 o 
  16   4   2      112.31      102.38      5.64 o 
  17   4   2      146.45      145.51      6.22 o 
  18   4   2        2.89        2.51      3.71 o 
  19   4   2        8.64        5.41      3.67 o 
 -20   5   2        4.34        3.64      3.12 o 
 -19   5   2        1.83        2.50      2.57 o 
 -18   5   2        0.07       -0.44      2.26 o 
 -17   5   2        8.32        4.78      2.45 o 
 -16   5   2       25.30       28.69      3.15 o 
 -15   5   2       18.75       14.54      2.52 o 
 -14   5   2       16.53       13.56      2.55 o 
 -13   5   2       14.13       20.72      2.58 o 
 -12   5   2       12.00       10.01      1.90 o 
 -11   5   2       15.71       14.69      1.82 o 
 -10   5   2       28.86       25.34      1.81 o 
  -9   5   2      226.52      235.75      5.36 o 
  -8   5   2      150.78      146.54      4.00 o 
  -7   5   2       69.80       59.70      2.34 o 
  -6   5   2        0.79        1.98      1.18 o 
  -5   5   2      822.29      777.96      9.38 o 
  -4   5   2      591.21      624.49      7.09 o 
  -3   5   2       28.67       28.73      1.09 o 
  -2   5   2     1596.90     1706.55     21.90 o 
  -1   5   2      209.88      235.52      2.99 o 
   0   5   2      231.09      281.84      4.26 o 
   1   5   2       76.53      102.70      2.85 o 
   2   5   2      473.13      495.56      8.98 o 
   3   5   2      477.56      425.58      5.96 o 
   4   5   2       23.40       33.04      1.22 o 
   5   5   2      473.02      435.43      5.47 o 
   6   5   2      183.82      193.43      3.69 o 
   7   5   2       54.21       55.37      2.66 o 
   8   5   2       27.60       33.74      4.44 o 
   9   5   2      406.35      404.90     11.67 o 
  10   5   2        2.30        2.61      1.75 o 
  11   5   2        2.00        0.83      1.55 o 
  12   5   2      175.10      170.20      5.34 o 
  13   5   2      134.35      138.78      5.02 o 
  14   5   2       52.23       47.08      6.17 o 
  15   5   2       13.05       13.55      3.03 o 
  16   5   2       12.13       13.43      3.28 o 
  17   5   2       31.75       44.35      4.00 o 
  18   5   2        0.11        0.34      2.96 o 
  19   5   2        0.17       -1.43      3.49 o 
 -19   6   2        0.80        0.72      2.03 o 
 -18   6   2        0.67        0.64      1.98 o 
 -17   6   2        0.29       -0.98      1.82 o 
 -16   6   2       39.31       34.22      2.77 o 
 -15   6   2       19.79       19.65      2.09 o 
 -14   6   2       14.30       19.76      2.11 o 
 -13   6   2        8.49       12.88      2.23 o 
 -12   6   2       27.03       30.59      2.71 o 
 -11   6   2      599.22      602.07     10.45 o 
 -10   6   2       53.69       54.12      2.68 o 
  -9   6   2      137.66      153.19      4.14 o 
  -8   6   2       16.21       21.93      1.89 o 
  -7   6   2      218.80      219.54      4.25 o 
  -6   6   2      859.42      898.38     12.29 o 
  -5   6   2       24.07       20.00      1.67 o 
  -4   6   2      416.73      357.58      4.21 o 
  -3   6   2       51.91       60.11      1.86 o 
  -2   6   2      119.88      147.27      2.11 o 
  -1   6   2      252.79      252.74      3.35 o 
   0   6   2      218.75      207.50      3.50 o 
   1   6   2       95.47       71.12      2.38 o 
   2   6   2     1701.72     1695.14     31.52 o 
   3   6   2        2.45        6.30      0.51 o 
   4   6   2        0.00        0.50      0.63 o 
   5   6   2      107.24       97.24      3.36 o 
   6   6   2        6.26        4.98      1.21 o 
   7   6   2       37.26       39.47      1.80 o 
   8   6   2       72.05       67.24      2.52 o 
   9   6   2      556.11      543.91      8.75 o 
  10   6   2       47.87       44.52      3.76 o 
  11   6   2       37.35       42.46      2.78 o 
  12   6   2      120.31      126.97      4.63 o 
  13   6   2      202.42      175.19      5.26 o 
  14   6   2       12.91       13.98      2.74 o 
  15   6   2        0.36       -0.23      1.77 o 
  16   6   2        3.51        5.63      2.31 o 
  17   6   2       31.46       31.06      4.09 o 
  18   6   2       17.23       18.13      3.90 o 
 -18   7   2       39.61       40.72      4.99 o 
 -17   7   2       12.22       12.03      2.51 o 
 -16   7   2       30.69       28.22      2.81 o 
 -15   7   2        1.81        2.13      1.86 o 
 -14   7   2       97.74       93.06      4.31 o 
 -13   7   2       14.31       14.31      2.76 o 
 -12   7   2       36.18       38.06      2.42 o 
 -11   7   2       75.53       78.93      3.02 o 
 -10   7   2      259.81      267.78      5.56 o 
  -9   7   2      885.61      843.44     16.95 o 
  -8   7   2       27.23       34.63      1.94 o 
  -7   7   2      377.35      369.38      6.18 o 
  -6   7   2      110.54      112.14      2.71 o 
  -5   7   2     1565.02     1584.61     22.33 o 
  -4   7   2      285.50      288.37      4.08 o 
  -3   7   2       60.56       57.11      2.33 o 
  -2   7   2     1029.37     1043.70     13.48 o 
  -1   7   2       49.62       43.76      3.05 o 
   0   7   2      374.75      382.13      5.82 o 
   1   7   2       10.87       12.53      1.51 o 
   2   7   2        0.10       -0.69      1.30 o 
   3   7   2      178.49      182.82      5.15 o 
   4   7   2       75.30       66.10      2.30 o 
   5   7   2      128.30      122.10      2.54 o 
   6   7   2       18.13       19.89      1.97 o 
   7   7   2      186.22      173.65      3.86 o 
   8   7   2      144.72      138.52      3.61 o 
   9   7   2       13.95       16.97      2.47 o 
  10   7   2        2.08        1.41      1.15 o 
  11   7   2        4.06        2.63      1.72 o 
  12   7   2       31.22       30.78      2.21 o 
  13   7   2        0.63        3.52      1.80 o 
  14   7   2        1.49        1.46      1.49 o 
  15   7   2        0.00        0.51      1.42 o 
  16   7   2        0.13        1.29      2.23 o 
  17   7   2        6.99        4.73      2.42 o 
 -17   8   2       27.63       26.83      2.85 o 
 -16   8   2       31.26       33.40      3.35 o 
 -15   8   2       71.23       70.41      3.62 o 
 -14   8   2       20.06       18.61      2.42 o 
 -13   8   2        3.96        2.92      1.84 o 
 -12   8   2      184.75      179.92      4.88 o 
 -11   8   2       19.26       17.74      1.77 o 
 -10   8   2       50.36       49.83      2.28 o 
  -9   8   2        4.37        5.32      1.18 o 
  -8   8   2       85.57       84.15      2.74 o 
  -7   8   2      256.39      252.56      4.32 o 
  -6   8   2       62.98       67.35      2.26 o 
  -5   8   2      935.17      925.87     12.22 o 
  -4   8   2      104.77      106.95      2.14 o 
  -3   8   2       64.33       69.66      1.82 o 
  -2   8   2       60.37       60.09      1.79 o 
  -1   8   2       53.28       49.18      3.43 o 
   0   8   2       63.33       58.05      3.24 o 
   1   8   2      314.31      297.73      5.93 o 
   2   8   2       31.22       33.30      2.32 o 
   3   8   2      419.06      415.80      8.50 o 
   4   8   2      179.36      169.44      6.21 o 
   5   8   2       15.06       14.04      2.30 o 
   6   8   2        0.03        1.17      0.76 o 
   7   8   2       71.20       63.00      1.47 o 
   8   8   2       72.19       64.97      2.67 o 
   9   8   2        2.46        2.78      1.74 o 
  10   8   2       19.31       19.64      1.78 o 
  11   8   2       17.48       15.85      2.22 o 
  12   8   2        0.75       -1.40      1.40 o 
  13   8   2        4.42        3.64      1.71 o 
  14   8   2        2.56        1.73      1.47 o 
  15   8   2        0.21        1.50      1.75 o 
 -15   9   2       34.97       34.90      2.97 o 
 -14   9   2        3.11        2.65      1.74 o 
 -13   9   2        4.73        4.39      1.34 o 
 -12   9   2       51.99       58.30      5.62 o 
 -11   9   2       23.43       25.44      1.86 o 
 -10   9   2        7.83        7.05      1.24 o 
  -9   9   2       23.37       22.97      1.47 o 
  -8   9   2       15.56       25.15      1.80 o 
  -7   9   2        1.43        0.06      1.02 o 
  -6   9   2       11.72       14.01      1.46 o 
  -5   9   2       13.41       13.10      0.97 o 
  -4   9   2        3.22        1.96      0.90 o 
  -3   9   2       33.24       34.71      2.64 o 
  -2   9   2        1.91        0.12      1.02 o 
  -1   9   2       55.44       59.14      2.78 o 
   0   9   2      283.23      270.14      5.99 o 
   1   9   2       14.31       14.53      2.46 o 
   2   9   2       20.74       21.54      2.04 o 
   3   9   2      137.83      144.67      4.80 o 
   4   9   2      120.73      111.56      3.57 o 
   5   9   2        5.20        5.25      1.86 o 
   6   9   2        1.49        3.88      2.16 o 
   7   9   2      230.79      194.67     12.31 o 
   8   9   2        6.38        9.83      1.23 o 
   9   9   2        7.31        7.44      1.94 o 
  10   9   2       27.26       30.30      1.71 o 
  11   9   2        1.26        1.87      1.19 o 
  12   9   2        9.36        8.62      2.93 o 
  13   9   2       10.46       13.70      3.53 o 
  14   9   2        2.29        3.34      2.75 o 
 -13  10   2       13.09        8.92      2.13 o 
 -12  10   2        8.11        5.35      1.24 o 
 -11  10   2        0.23        2.01      1.25 o 
 -10  10   2        1.42        0.78      1.27 o 
  -9  10   2        3.41        2.66      1.12 o 
  -8  10   2        1.18        1.85      0.93 o 
  -7  10   2        0.13        0.18      0.74 o 
  -6  10   2        0.28        0.61      0.59 o 
  -5  10   2        0.04        0.38      0.54 o 
  -4  10   2       44.98       38.35      1.37 o 
  -3  10   2       24.99       19.46      4.32 o 
  -2  10   2        0.32       -0.62      1.04 o 
  -1  10   2        0.39        1.18      1.19 o 
   0  10   2       30.83       28.41      2.20 o 
   1  10   2       57.07       61.29      3.14 o 
   2  10   2        3.71        4.65      2.01 o 
   3  10   2        0.78       -0.19      1.85 o 
   4  10   2       91.89       93.46      3.35 o 
   5  10   2      108.33      111.06      8.92 o 
   6  10   2        5.94        4.14      2.16 o 
   7  10   2       71.52       78.52      5.69 o 
   8  10   2      112.37      117.92      4.37 o 
   9  10   2       93.86       92.05      5.66 o 
  10  10   2       62.47       71.20      4.14 o 
  11  10   2       40.32       37.19      4.11 o 
  12  10   2       71.30      106.90      9.74 o 
 -10  11   2        3.07        0.57      3.18 o 
  -9  11   2       12.15        5.98      5.16 o 
  -8  11   2       11.09       12.72      5.29 o 
  -7  11   2        1.84       10.40      4.14 o 
  -6  11   2        3.70        2.74      6.67 o 
  -5  11   2       38.08       39.21      5.61 o 
  -4  11   2       53.56       52.51      6.76 o 
  -3  11   2        1.72        0.06      1.48 o 
  -2  11   2        1.92        0.63      1.44 o 
  -1  11   2       32.88       33.07      4.99 o 
   0  11   2        3.02        1.58      1.20 o 
   1  11   2       11.62       15.42      4.00 o 
   2  11   2        0.45       -0.03      2.30 o 
   3  11   2        6.17        5.15      2.75 o 
   4  11   2        6.16        4.41      1.82 o 
   5  11   2       14.91       22.06      6.33 o 
   6  11   2        3.25        7.06      1.81 o 
   7  11   2        1.42        0.43      1.89 o 
   8  11   2       31.65       41.19      3.40 o 
   9  11   2        2.56        0.11      2.30 o 
  -6  12   2        1.99        6.50      4.83 o 
  -5  12   2        0.67        4.17     11.05 o 
  -4  12   2        4.82        3.62      4.13 o 
  -3  12   2        6.85       10.63      5.41 o 
  -2  12   2        1.54        0.05      2.51 o 
  -1  12   2        0.78        0.57      4.22 o 
   0  12   2        1.70        6.55      4.28 o 
   1  12   2        1.22        0.72      6.65 o 
   2  12   2       21.92       29.37      5.82 o 
   3  12   2        2.08        3.68      5.57 o 
   4  12   2        3.72        1.92      4.86 o 
   5  12   2       33.18       29.79      8.86 o 
 -22   1   3        2.14        2.72      3.77 o 
 -21   1   3        9.05        7.55      5.26 o 
 -20   1   3      120.85      109.77      7.92 o 
 -19   1   3        0.29        2.42      2.94 o 
 -18   1   3       59.23       61.88      5.29 o 
 -17   1   3       21.25       25.76      3.71 o 
 -16   1   3      172.89      170.68      6.35 o 
 -15   1   3        2.65        2.66      2.61 o 
 -14   1   3        4.64        5.22      2.85 o 
 -13   1   3        8.44       26.27      4.58 o 
 -12   1   3       26.43       25.17      3.28 o 
 -11   1   3       79.16       71.16      3.74 o 
 -10   1   3        7.98        6.32      2.59 o 
  -9   1   3       29.78       38.45      2.89 o 
  -8   1   3      824.69      738.75     11.97 o 
  -7   1   3     1430.05     1434.51     21.15 o 
  -6   1   3       12.57       25.66      1.60 o 
  -5   1   3       36.75       67.96      2.09 o 
  -4   1   3      611.01      663.32      9.40 o 
  -3   1   3     2173.86     1836.59     91.21 o 
  -2   1   3       36.50       44.37      2.79 o 
  -1   1   3        0.59        2.05      1.36 o 
   0   1   3     1426.48     1329.06     21.71 o 
   1   1   3    11710.23    11921.02    334.62 o 
   2   1   3     5309.27     5482.11    123.12 o 
   3   1   3     1005.06     1021.39     15.73 o 
   4   1   3        6.36       15.75      1.79 o 
   5   1   3        6.46       19.29      1.79 o 
   6   1   3      556.85      557.31     10.00 o 
   7   1   3     4047.19     4045.61     86.60 o 
   8   1   3      572.97      561.67     11.22 o 
   9   1   3      241.88      229.08      6.28 o 
  10   1   3       11.89       10.41      2.84 o 
  11   1   3       19.60       31.30      3.63 o 
  12   1   3       21.25       26.31      3.64 o 
  13   1   3       10.44       13.03      3.20 o 
  14   1   3       35.33       37.58      4.35 o 
  15   1   3        1.60        2.65      3.27 o 
  16   1   3       25.42       34.52      5.39 o 
  17   1   3        0.31        2.38      3.13 o 
  18   1   3       23.87       19.17      4.77 o 
  19   1   3        2.55       -0.53      2.94 o 
  20   1   3        3.78        0.74      3.56 o 
 -22   2   3       38.48       31.37      9.28 o 
 -21   2   3       76.90       68.70      6.13 o 
 -20   2   3       19.22       28.27      4.23 o 
 -19   2   3       16.50       24.42      4.33 o 
 -18   2   3       89.86       88.89      5.35 o 
 -17   2   3      130.98      111.45      6.85 o 
 -16   2   3       30.18       24.35      6.22 o 
 -15   2   3       84.35       94.15      5.38 o 
 -14   2   3      242.26      244.77     29.42 o 
 -13   2   3        0.09        4.31      2.66 o 
 -12   2   3        0.56        0.50      1.85 o 
 -11   2   3      434.70      418.15      9.20 o 
 -10   2   3      593.37      531.64      8.62 o 
  -9   2   3      560.10      552.13      8.44 o 
  -8   2   3     1236.46     1122.25     18.21 o 
  -7   2   3     1563.52     1417.14     27.81 o 
  -6   2   3      234.36      260.38      3.27 o 
  -5   2   3        2.83        2.29      0.67 o 
  -4   2   3      146.14      137.47      2.59 o 
  -3   2   3       77.46       78.17      1.68 o 
  -2   2   3     1423.61     1429.18     22.32 o 
  -1   2   3     3466.42     3367.83     57.00 o 
   0   2   3     1267.42     1162.72     15.68 o 
   1   2   3      569.27      531.41      7.87 o 
   2   2   3     4342.76     4337.48     88.86 o 
   3   2   3     1697.21     1820.57     29.99 o 
   4   2   3     5299.73     5496.23    124.36 o 
   5   2   3     2179.90     2237.64     40.94 o 
   6   2   3      639.22      623.57     11.76 o 
   7   2   3     5562.31     5889.61    142.44 o 
   8   2   3      277.25      289.11      9.28 o 
   9   2   3       64.57       52.87      4.24 o 
  10   2   3      144.53      128.23      7.35 o 
  11   2   3      336.26      343.43      8.99 o 
  12   2   3      297.84      301.57      8.68 o 
  13   2   3       43.39       40.88      4.12 o 
  14   2   3       14.39       23.00      5.65 o 
  15   2   3       28.62       31.45      3.70 o 
  16   2   3        7.35        6.10      4.43 o 
  17   2   3       57.68       57.71      7.19 o 
  18   2   3        2.09        3.74      3.71 o 
  19   2   3        0.59       -2.82      3.46 o 
  20   2   3       26.83       25.92      4.47 o 
 -21   3   3        2.00        3.85      2.70 o 
 -20   3   3        0.32        3.61      2.75 o 
 -19   3   3        4.84        7.01      3.06 o 
 -18   3   3       20.64       14.23      3.30 o 
 -17   3   3      230.51      219.06      7.38 o 
 -16   3   3        0.69        0.78      2.11 o 
 -15   3   3      101.35       93.14      4.62 o 
 -14   3   3      440.96      426.75      9.54 o 
 -13   3   3        2.03        5.34      2.66 o 
 -12   3   3        8.59       12.45      2.51 o 
 -11   3   3        6.63        7.59      1.91 o 
 -10   3   3      494.47      562.24     10.46 o 
  -9   3   3      870.75      870.71     14.68 o 
  -8   3   3      622.24      655.78      9.28 o 
  -7   3   3     1120.74     1068.71     32.90 o 
  -6   3   3      453.97      489.10      6.27 o 
  -5   3   3     1238.37     1277.75     16.44 o 
  -4   3   3      642.29      619.74      7.37 o 
  -3   3   3     2118.37     1940.55     35.17 o 
  -2   3   3      101.76       77.74      1.42 o 
  -1   3   3      355.92      320.71      3.53 o 
   0   3   3     1586.22     1529.79     21.46 o 
   1   3   3      436.09      381.89      4.70 o 
   2   3   3     1544.80     1512.45     32.86 o 
   3   3   3      819.53      871.42     12.48 o 
   4   3   3        9.97       16.12      2.32 o 
   5   3   3      641.14      633.02     20.13 o 
   6   3   3     1696.40     1662.62    110.38 o 
   7   3   3        0.01        1.95      1.73 o 
   8   3   3     1930.07     1940.15     37.79 o 
   9   3   3      540.59      519.38     10.99 o 
  10   3   3        1.73       -1.91      1.93 o 
  11   3   3      652.32      621.75     12.75 o 
  12   3   3       32.20       33.48      3.32 o 
  13   3   3        0.47        0.88      2.70 o 
  14   3   3        2.26        1.84      2.46 o 
  15   3   3        3.95        1.99      2.51 o 
  16   3   3       85.46       85.47      6.56 o 
  17   3   3        4.28        7.13      3.13 o 
  18   3   3       19.91       15.35      3.67 o 
  19   3   3       11.10        8.83      4.32 o 
 -21   4   3        0.00       -0.43      2.44 o 
 -20   4   3       30.12       41.73      3.75 o 
 -19   4   3       18.97       23.89      3.73 o 
 -18   4   3      212.50      198.31      6.55 o 
 -17   4   3        2.34        3.94      2.41 o 
 -16   4   3       17.13       17.13      2.65 o 
 -15   4   3        8.30        8.60      2.72 o 
 -14   4   3      243.76      246.89      7.89 o 
 -13   4   3      488.05      464.77      9.96 o 
 -12   4   3        1.50        6.47      2.27 o 
 -11   4   3      251.11      242.88      4.46 o 
 -10   4   3       22.43       23.90      1.78 o 
  -9   4   3       87.88      100.94      2.54 o 
  -8   4   3       65.98       69.47      2.55 o 
  -7   4   3      142.96      130.17      2.85 o 
  -6   4   3       87.63      136.95      2.64 o 
  -5   4   3       45.19       46.84      1.50 o 
  -4   4   3     2867.21     3125.99     53.17 o 
  -3   4   3     1961.92     2002.64     26.29 o 
  -2   4   3      753.03      798.10     10.17 o 
  -1   4   3     3277.99     3639.17     65.63 o 
   0   4   3     1033.82     1078.18     17.69 o 
   1   4   3      179.71      182.44      5.23 o 
   2   4   3      403.77      397.63      6.95 o 
   3   4   3      692.53      800.15      9.74 o 
   4   4   3      776.28      849.38     13.14 o 
   5   4   3      435.20      424.98      6.78 o 
   6   4   3     1711.61     1702.83     30.20 o 
   7   4   3      116.95      108.36      3.13 o 
   8   4   3      499.81      537.03      9.96 o 
   9   4   3       25.51       27.59      2.41 o 
  10   4   3       45.27       39.19      2.85 o 
  11   4   3       63.42       63.00      4.04 o 
  12   4   3      477.19      447.47     11.54 o 
  13   4   3       40.30       39.57      4.05 o 
  14   4   3        1.39       -0.07      2.44 o 
  15   4   3      189.73      193.10     19.74 o 
  16   4   3       35.34       25.54      4.65 o 
  17   4   3       29.85       31.77      5.24 o 
  18   4   3        0.50       -0.17      2.39 o 
  19   4   3       13.84       14.96      4.07 o 
 -20   5   3        0.24        1.18      2.41 o 
 -19   5   3        4.18        6.84      2.62 o 
 -18   5   3       13.59       11.08      2.58 o 
 -17   5   3        0.00        0.30      1.84 o 
 -16   5   3      115.09      112.38      3.45 o 
 -15   5   3        0.01       -0.56      1.48 o 
 -14   5   3        0.14       -1.12      1.85 o 
 -13   5   3      119.14      112.58      3.24 o 
 -12   5   3       15.00       18.23      1.93 o 
 -11   5   3       17.36       18.78      1.91 o 
 -10   5   3      121.32      123.93      3.44 o 
  -9   5   3      138.44      131.76      2.99 o 
  -8   5   3      240.68      245.91      4.40 o 
  -7   5   3      249.64      265.98      4.46 o 
  -6   5   3      582.01      638.51      8.62 o 
  -5   5   3      274.11      279.29      3.54 o 
  -4   5   3       10.82       12.74      0.87 o 
  -3   5   3      117.91      123.48      2.31 o 
  -2   5   3       14.85       16.40      1.00 o 
  -1   5   3        0.37        0.31      1.03 o 
   0   5   3      172.48      164.44      3.62 o 
   1   5   3      374.07      419.57      7.30 o 
   2   5   3       95.57       94.94      3.08 o 
   3   5   3        0.47        0.12      0.65 o 
   4   5   3      111.78      124.93      2.38 o 
   5   5   3       36.74       34.49      1.86 o 
   6   5   3      187.55      170.31      3.22 o 
   7   5   3       96.55       84.09      3.46 o 
   8   5   3        4.99        4.87      1.41 o 
   9   5   3       14.26       13.68      1.86 o 
  10   5   3      179.19      177.84      4.62 o 
  11   5   3      343.11      350.23      8.36 o 
  12   5   3        0.20       -0.84      1.92 o 
  13   5   3       95.49       89.02      5.55 o 
  14   5   3        1.23       -0.73      2.18 o 
  15   5   3      136.98      138.78     19.73 o 
  16   5   3       31.30       34.24      4.14 o 
  17   5   3      131.53      133.82      7.08 o 
  18   5   3        0.07        0.36      2.59 o 
 -19   6   3        8.43        6.81      1.91 o 
 -18   6   3        5.15        3.78      1.73 o 
 -17   6   3       10.95       10.50      1.92 o 
 -16   6   3        0.13        1.22      1.64 o 
 -15   6   3      136.32      137.17      5.59 o 
 -14   6   3        7.30        7.25      1.92 o 
 -13   6   3       17.79       20.94      2.25 o 
 -12   6   3        4.59        4.69      1.69 o 
 -11   6   3        4.05        5.03      1.65 o 
 -10   6   3      106.09      108.68      3.04 o 
  -9   6   3      258.15      255.49      4.96 o 
  -8   6   3        0.52        0.43      1.06 o 
  -7   6   3      192.48      187.47      3.39 o 
  -6   6   3       36.84       46.66      1.59 o 
  -5   6   3       93.56      102.78      1.91 o 
  -4   6   3       74.21       67.32      1.72 o 
  -3   6   3      315.67      366.30      5.71 o 
  -2   6   3      263.10      272.00      5.59 o 
  -1   6   3      402.57      413.12      5.94 o 
   0   6   3       16.52       15.23      1.84 o 
   1   6   3       81.47       67.26      3.16 o 
   2   6   3      247.95      282.96      6.01 o 
   3   6   3       22.00       19.95      2.11 o 
   4   6   3      454.13      419.27      7.92 o 
   5   6   3      104.46      115.25      2.51 o 
   6   6   3      140.39      146.55      2.85 o 
   7   6   3       60.00       65.42      2.47 o 
   8   6   3        0.03        0.48      1.44 o 
   9   6   3      234.76      217.31      4.66 o 
  10   6   3        0.39        0.95      1.47 o 
  11   6   3        6.20        6.38      2.50 o 
  12   6   3       59.82       58.40      4.96 o 
  13   6   3      102.48      104.75      5.40 o 
  14   6   3       79.98       77.13      4.03 o 
  15   6   3        8.74        7.95      2.74 o 
  16   6   3        9.37        5.32      2.20 o 
  17   6   3        5.83       11.42      3.08 o 
 -18   7   3        0.65        1.96      2.16 o 
 -17   7   3        7.85        8.21      2.74 o 
 -16   7   3        4.22        2.06      1.68 o 
 -15   7   3        8.41        9.84      2.25 o 
 -14   7   3       33.26       31.57      3.06 o 
 -13   7   3       49.88       58.91      2.66 o 
 -12   7   3       47.48       57.21      2.82 o 
 -11   7   3       15.64       15.65      1.88 o 
 -10   7   3       19.91       22.15      2.35 o 
  -9   7   3       83.39       86.08      2.66 o 
  -8   7   3       16.84       15.00      1.49 o 
  -7   7   3      256.73      244.95      4.06 o 
  -6   7   3      257.30      279.33      5.06 o 
  -5   7   3        0.03        0.34      0.91 o 
  -4   7   3      229.70      241.99      3.47 o 
  -3   7   3      904.00      830.46     15.24 o 
  -2   7   3      357.80      420.92      8.46 o 
  -1   7   3      145.80      154.06      4.12 o 
   0   7   3      316.68      308.73      5.99 o 
   1   7   3        0.09        0.75      1.60 o 
   2   7   3      175.43      196.08      5.72 o 
   3   7   3      262.52      249.02      6.22 o 
   4   7   3      298.15      297.45      8.93 o 
   5   7   3        0.56        0.37      0.51 o 
   6   7   3      175.95      176.73      4.01 o 
   7   7   3       66.23       60.63      2.82 o 
   8   7   3       39.42       39.12      1.78 o 
   9   7   3        2.31        1.61      1.23 o 
  10   7   3      163.23      149.51      3.32 o 
  11   7   3       27.95       28.62      2.15 o 
  12   7   3        0.72        1.00      1.49 o 
  13   7   3       14.50       19.47      2.37 o 
  14   7   3        2.18        3.26      1.58 o 
  15   7   3        1.05        1.13      1.79 o 
  16   7   3        1.54       -0.69      1.73 o 
 -17   8   3        6.50        4.11      1.83 o 
 -16   8   3       11.95       16.96      2.46 o 
 -15   8   3       10.43        7.30      2.43 o 
 -14   8   3       38.09       38.71      3.27 o 
 -13   8   3        0.07        0.71      1.68 o 
 -12   8   3        1.29        1.33      1.85 o 
 -11   8   3       22.24       21.72      2.00 o 
 -10   8   3        8.69        6.91      1.37 o 
  -9   8   3        5.67        8.56      1.72 o 
  -8   8   3       11.77       12.63      1.52 o 
  -7   8   3      191.47      184.15      3.28 o 
  -6   8   3      212.12      219.14      3.55 o 
  -5   8   3      324.06      304.73      4.25 o 
  -4   8   3      170.74      171.78      3.18 o 
  -3   8   3     1032.49     1027.79     17.87 o 
  -2   8   3      620.25      591.64     11.59 o 
  -1   8   3      540.01      516.81     11.51 o 
   0   8   3       20.29       24.44      2.73 o 
   1   8   3       94.57       81.03      3.39 o 
   2   8   3      668.31      666.50     13.25 o 
   3   8   3      264.62      249.32      6.17 o 
   4   8   3       68.64       64.40      3.76 o 
   5   8   3      106.69      100.55      4.50 o 
   6   8   3      107.89      103.03      4.70 o 
   7   8   3       68.05       66.52      1.78 o 
   8   8   3       13.38       15.37      1.92 o 
   9   8   3      110.92      107.67      4.56 o 
  10   8   3       68.29       66.73      2.73 o 
  11   8   3       25.58       27.15      2.65 o 
  12   8   3        0.61        0.78      1.31 o 
  13   8   3        0.55       -1.33      1.50 o 
  14   8   3       14.07       13.02      1.82 o 
  15   8   3       26.11       30.68      2.50 o 
 -15   9   3        2.48        1.57      1.69 o 
 -14   9   3       37.29       48.18      3.86 o 
 -13   9   3       44.41       45.36      2.39 o 
 -12   9   3       42.34       38.22      2.04 o 
 -11   9   3        4.69        4.29      1.42 o 
 -10   9   3        4.72        4.11      1.34 o 
  -9   9   3        2.53        3.95      1.14 o 
  -8   9   3        0.85        0.67      0.83 o 
  -7   9   3       16.55       23.37      1.83 o 
  -6   9   3      379.67      373.79      5.29 o 
  -5   9   3       19.80       21.31      1.35 o 
  -4   9   3       12.94        8.64      1.77 o 
  -3   9   3      316.34      344.08      6.99 o 
  -2   9   3      364.43      374.69      7.61 o 
  -1   9   3      284.18      263.47      7.35 o 
   0   9   3      707.49      665.08     17.94 o 
   1   9   3       97.21      109.76      3.87 o 
   2   9   3      406.77      426.97     11.11 o 
   3   9   3       35.10       34.67      3.09 o 
   4   9   3      104.46       78.41      4.26 o 
   5   9   3      196.81      180.44      5.27 o 
   6   9   3      175.96      170.66      6.40 o 
   7   9   3       73.30       76.37      5.61 o 
   8   9   3        2.13        2.44      2.03 o 
   9   9   3        0.09        1.71      2.83 o 
  10   9   3       26.76       28.38      3.54 o 
  11   9   3        8.56       13.34      6.34 o 
  12   9   3        0.55        1.71      2.36 o 
  13   9   3        6.64        6.39      3.55 o 
 -13  10   3        3.06        6.91      1.68 o 
 -12  10   3       27.55       30.54      2.42 o 
 -11  10   3       18.58       19.79      1.70 o 
 -10  10   3        8.62       16.24      1.96 o 
  -9  10   3       12.70       16.92      1.88 o 
  -8  10   3       37.48       37.89      1.99 o 
  -7  10   3        0.27        0.18      1.04 o 
  -6  10   3       11.21       11.27      2.61 o 
  -5  10   3        8.48        0.94      1.25 o 
  -4  10   3      188.51      173.01      4.54 o 
  -3  10   3       44.11       41.90      2.46 o 
  -2  10   3      165.77      164.27      6.55 o 
  -1  10   3       13.03       20.83      3.07 o 
   0  10   3       26.40       20.26      2.64 o 
   1  10   3      242.45      216.73      6.48 o 
   2  10   3       26.93       40.07      2.43 o 
   3  10   3        3.59        2.00      2.00 o 
   4  10   3       68.12       67.01      3.31 o 
   5  10   3        9.67       13.81      2.58 o 
   6  10   3        5.00        4.27      2.40 o 
   7  10   3       22.23       16.43      2.49 o 
   8  10   3        1.61        2.61      2.97 o 
   9  10   3       54.69       48.51      5.11 o 
  10  10   3        0.27        3.31      2.65 o 
  11  10   3        3.36        5.12      2.58 o 
 -10  11   3        9.33       15.59      4.32 o 
  -9  11   3       21.84       23.39      4.70 o 
  -8  11   3       23.26       18.79      8.23 o 
  -7  11   3        0.24       -0.75      1.98 o 
  -6  11   3        9.51       18.76      2.24 o 
  -5  11   3        1.80        1.10      1.29 o 
  -4  11   3       54.91       49.64      4.79 o 
  -3  11   3       75.03       62.26      5.54 o 
  -2  11   3        3.18        0.38      1.00 o 
  -1  11   3       13.40        8.02      1.72 o 
   0  11   3       20.10       18.20      3.23 o 
   1  11   3        7.61        6.94      2.15 o 
   2  11   3       23.87       20.35      2.56 o 
   3  11   3        2.97        3.41      3.12 o 
   4  11   3        0.76       -0.95      1.61 o 
   5  11   3        7.19        4.01      2.87 o 
   6  11   3        3.67        5.18      2.68 o 
   7  11   3        8.86       16.16      4.97 o 
   8  11   3       14.94       26.12      7.45 o 
  -6  12   3        4.65        8.49      6.22 o 
  -5  12   3        6.15        9.32      4.55 o 
  -4  12   3        0.13       -3.76      4.79 o 
  -3  12   3        0.00        1.02      3.09 o 
  -2  12   3       46.98       65.86     11.67 o 
  -1  12   3        7.55        7.46      4.53 o 
   0  12   3       22.80       20.06      9.35 o 
   1  12   3       36.27       41.48     12.04 o 
   2  12   3       24.52       37.36      8.20 o 
   3  12   3        4.18        3.44      4.26 o 
   4  12   3        1.49       -7.68      7.68 o 
 -22   0   4        0.04       -2.78      7.32 o 
 -21   0   4       37.50       26.57     11.30 o 
 -20   0   4       21.35       25.33      7.71 o 
 -19   0   4        7.07        2.08      4.13 o 
 -18   0   4       45.95       60.52     10.98 o 
 -17   0   4        0.97       -1.73      3.59 o 
 -16   0   4       13.28       22.24      5.72 o 
 -15   0   4        7.02       10.36      4.03 o 
 -14   0   4      355.41      438.86    140.93 o 
 -13   0   4      750.89      713.99     36.62 o 
 -12   0   4      106.09      111.16      5.90 o 
 -11   0   4       21.53       14.23      3.94 o 
 -10   0   4     1070.57     1179.23     28.58 o 
  -9   0   4       62.60       43.42      3.31 o 
  -8   0   4      223.02      204.40      9.14 o 
  -7   0   4       10.18       11.27      1.48 o 
  -6   0   4      531.15      561.09      9.08 o 
  -5   0   4     3692.96     3569.40    102.00 o 
  -4   0   4    14856.78    14363.13    598.44 o 
  -3   0   4     7613.35     7690.84    362.25 o 
  -2   0   4       55.20       27.09      3.73 o 
  -1   0   4      823.86      715.00     15.32 o 
   0   0   4     1307.98     1090.89     25.69 o 
   1   0   4       43.99       38.00      2.64 o 
   2   0   4     1453.24     1425.60     60.68 o 
   3   0   4     2802.15     2747.89     73.95 o 
   4   0   4       45.84       47.69      3.08 o 
   5   0   4     1429.13     1485.68     35.43 o 
   6   0   4      193.73      156.26      7.87 o 
   7   0   4      432.44      420.27     11.30 o 
   8   0   4       13.90       13.00      3.16 o 
   9   0   4       10.87       16.65      6.44 o 
  10   0   4       10.52       14.04      3.75 o 
  11   0   4       28.53       29.18      5.84 o 
  12   0   4      758.73      725.69     21.68 o 
  13   0   4      147.51      130.47     42.46 o 
  14   0   4        4.67        5.11      4.23 o 
  15   0   4       17.73       17.26      6.38 o 
  16   0   4       84.46       86.33      8.97 o 
  17   0   4        5.84        7.57      5.73 o 
  18   0   4       36.34       44.71      6.46 o 
  19   0   4        1.29        3.84      4.60 o 
 -22   1   4        8.50       13.32      7.72 o 
 -21   1   4       57.39       56.79      5.50 o 
 -20   1   4       39.46       38.27      5.24 o 
 -19   1   4        5.53        5.02      3.27 o 
 -18   1   4       10.92       13.84      3.51 o 
 -17   1   4       57.44       46.16      5.12 o 
 -16   1   4        7.98        8.83      3.20 o 
 -15   1   4        0.23       -0.82      3.39 o 
 -14   1   4       44.27       45.03      5.78 o 
 -13   1   4       69.46       56.84      3.94 o 
 -12   1   4        0.08        1.74      2.22 o 
 -11   1   4        6.54       15.83      3.13 o 
 -10   1   4       72.70       58.27      2.42 o 
  -9   1   4      425.85      463.02      7.59 o 
  -8   1   4      257.32      228.96      5.65 o 
  -7   1   4        7.50        6.67      1.11 o 
  -6   1   4     1123.59     1040.77     14.66 o 
  -5   1   4      712.98      763.65      9.81 o 
  -4   1   4     2046.66     1852.13     35.38 o 
  -3   1   4       44.48       61.45      2.27 o 
  -2   1   4     3814.84     3551.63     79.77 o 
  -1   1   4     2760.16     2882.48     53.42 o 
   0   1   4     5778.48     5729.82    128.53 o 
   1   1   4      336.70      311.52      5.67 o 
   2   1   4        0.04        1.94      1.09 o 
   3   1   4     2980.79     2968.13     58.43 o 
   4   1   4     1404.87     1395.50     24.41 o 
   5   1   4        3.94        3.30      1.80 o 
   6   1   4      124.00      142.47      4.28 o 
   7   1   4     2985.90     3102.48     66.15 o 
   8   1   4      825.45      821.54     15.99 o 
   9   1   4      471.02      454.25      9.52 o 
  10   1   4      432.58      448.41     10.41 o 
  11   1   4       58.89       52.31      3.73 o 
  12   1   4       52.55       66.44      5.08 o 
  13   1   4        1.21       -2.15      2.49 o 
  14   1   4        5.32        5.18      3.36 o 
  15   1   4       13.00       23.98      6.20 o 
  16   1   4       90.62       96.23      7.07 o 
  17   1   4       49.02       61.72      6.50 o 
  18   1   4        1.92        1.58      3.10 o 
  19   1   4        0.32        2.45      3.91 o 
 -22   2   4       34.34       39.17      4.96 o 
 -21   2   4       15.75       21.70      4.23 o 
 -20   2   4        2.77        2.49      2.62 o 
 -19   2   4        3.05        3.17      2.65 o 
 -18   2   4       17.93       13.50      3.51 o 
 -17   2   4        3.72        3.42      2.17 o 
 -16   2   4       18.70       16.35      2.79 o 
 -15   2   4       28.26       32.76      3.06 o 
 -14   2   4       46.74       55.22      3.46 o 
 -13   2   4        1.03        1.73      1.74 o 
 -12   2   4      221.24      236.12      5.50 o 
 -11   2   4      413.46      433.26      8.08 o 
 -10   2   4      735.87      737.51     12.63 o 
  -9   2   4      118.26      133.72      3.87 o 
  -8   2   4      151.15      169.64      3.36 o 
  -7   2   4      809.19      863.95     40.89 o 
  -6   2   4     1633.11     1654.34     21.52 o 
  -5   2   4      316.00      329.96      3.81 o 
  -4   2   4     4262.11     4450.00     82.02 o 
  -3   2   4      107.77       88.14      1.90 o 
  -2   2   4      142.42      127.75      2.27 o 
  -1   2   4        0.70        1.16      0.87 o 
   0   2   4     1295.74     1327.33     19.87 o 
   1   2   4      771.58      728.70     11.06 o 
   2   2   4        0.00        0.67      0.98 o 
   3   2   4      807.96      723.83     11.23 o 
   4   2   4       98.70       89.34      2.63 o 
   5   2   4        6.10        6.36      1.66 o 
   6   2   4      285.91      318.30      6.64 o 
   7   2   4      402.33      387.91     11.09 o 
   8   2   4        5.72        9.59      2.11 o 
   9   2   4        8.90        9.90      2.45 o 
  10   2   4        5.74       10.74      2.68 o 
  11   2   4      231.53      223.30      7.53 o 
  12   2   4      487.69      504.86     12.15 o 
  13   2   4        7.92        5.11      2.56 o 
  14   2   4       60.94       64.51      4.82 o 
  15   2   4        6.02        9.87      3.24 o 
  16   2   4        0.09        2.70      2.81 o 
  17   2   4       75.66       81.60      7.22 o 
  18   2   4        0.31        1.52      2.86 o 
  19   2   4       65.02       72.53      6.96 o 
 -21   3   4        0.05        1.02      2.34 o 
 -20   3   4       27.87       33.48      3.63 o 
 -19   3   4        3.63        4.65      2.51 o 
 -18   3   4       14.51       17.90      3.24 o 
 -17   3   4        4.47        5.28      2.30 o 
 -16   3   4        1.13        0.30      1.93 o 
 -15   3   4        0.01        0.83      1.86 o 
 -14   3   4        3.06        1.61      1.94 o 
 -13   3   4        0.00        0.29      1.96 o 
 -12   3   4        2.56        2.61      1.75 o 
 -11   3   4        0.14        0.28      1.30 o 
 -10   3   4        4.17        5.32      1.76 o 
  -9   3   4       10.96       14.33      1.35 o 
  -8   3   4       69.77       85.11      2.42 o 
  -7   3   4        0.50        2.72      1.15 o 
  -6   3   4      278.80      345.40      5.05 o 
  -5   3   4       23.25       23.63      1.85 o 
  -4   3   4     1601.11     1651.59     19.89 o 
  -3   3   4      221.84      224.86      3.46 o 
  -2   3   4      201.02      241.07      3.13 o 
  -1   3   4       47.26       49.24      1.17 o 
   0   3   4     2874.13     3050.26     56.96 o 
   1   3   4       19.70       21.95      1.07 o 
   2   3   4     1220.66     1310.15     20.30 o 
   3   3   4      878.34      886.70     14.68 o 
   4   3   4      115.06      126.76      3.11 o 
   5   3   4       26.16       27.52      2.16 o 
   6   3   4     4070.07     4189.38     93.78 o 
   7   3   4      557.55      608.76     14.41 o 
   8   3   4      333.69      334.04     11.06 o 
   9   3   4      103.99       96.22      4.64 o 
  10   3   4      600.47      561.20     12.48 o 
  11   3   4      513.85      527.08     12.57 o 
  12   3   4      193.14      181.06      7.55 o 
  13   3   4      134.72      131.35      5.74 o 
  14   3   4       16.82       20.31      3.49 o 
  15   3   4        0.37        2.76      3.29 o 
  16   3   4      242.67      257.42     25.58 o 
  17   3   4        2.26        3.04      3.07 o 
  18   3   4       92.31       92.84      6.50 o 
  19   3   4        0.03       -2.99      3.61 o 
 -21   4   4        6.07        2.42      3.65 o 
 -20   4   4        1.85        2.36      2.88 o 
 -19   4   4      168.68      171.20      7.02 o 
 -18   4   4       13.87        8.95      2.89 o 
 -17   4   4        9.60        9.30      3.16 o 
 -16   4   4       10.07       11.96      2.52 o 
 -15   4   4      178.99      179.13      5.83 o 
 -14   4   4      140.85      122.31      5.01 o 
 -13   4   4      320.63      327.33      6.18 o 
 -12   4   4      333.20      319.65      6.28 o 
 -11   4   4        8.57       10.62      1.40 o 
 -10   4   4       25.30       28.96      1.76 o 
  -9   4   4      433.71      483.11      7.19 o 
  -8   4   4       52.00       49.07      1.90 o 
  -7   4   4        6.75       12.03      1.16 o 
  -6   4   4        8.30       17.06      1.21 o 
  -5   4   4      868.45      965.30     10.81 o 
  -4   4   4      190.30      154.07      3.10 o 
  -3   4   4       11.39        7.09      0.95 o 
  -2   4   4       24.40       29.17      0.98 o 
  -1   4   4      456.61      500.71     11.67 o 
   0   4   4       13.15       21.14      1.94 o 
   1   4   4      422.19      416.92      7.52 o 
   2   4   4      258.81      263.73      4.85 o 
   3   4   4      553.06      610.65      9.07 o 
   4   4   4      147.38      154.46      3.67 o 
   5   4   4      120.46      140.60      3.32 o 
   6   4   4      247.12      256.20      5.29 o 
   7   4   4      114.25      114.17      3.92 o 
   8   4   4       15.37       18.92      2.01 o 
   9   4   4      133.90      144.97      4.88 o 
  10   4   4      955.13      904.05     19.62 o 
  11   4   4       76.84       84.11      6.17 o 
  12   4   4       11.52        7.97      2.66 o 
  13   4   4        0.02        0.42      2.17 o 
  14   4   4        6.79        7.95      2.72 o 
  15   4   4        0.08        3.27      3.18 o 
  16   4   4        0.33        2.06      2.62 o 
  17   4   4       14.64       17.26      3.54 o 
  18   4   4        1.06        1.82      3.42 o 
 -20   5   4       21.87       20.79      3.35 o 
 -19   5   4        0.03       -0.53      1.39 o 
 -18   5   4        0.18        1.13      1.41 o 
 -17   5   4       51.50       51.47      7.28 o 
 -16   5   4       65.55       70.29      3.45 o 
 -15   5   4       48.34       50.79      3.06 o 
 -14   5   4      187.25      171.12      6.69 o 
 -13   5   4       30.33       29.63      2.03 o 
 -12   5   4        4.42        5.29      1.99 o 
 -11   5   4        0.71       -0.54      1.35 o 
 -10   5   4      522.15      533.04      9.01 o 
  -9   5   4        0.37        1.77      1.23 o 
  -8   5   4       76.23       68.91      2.15 o 
  -7   5   4       88.69      100.08      3.49 o 
  -6   5   4     1252.08     1157.49     15.82 o 
  -5   5   4       46.88       41.24      1.44 o 
  -4   5   4       30.75       20.69      1.16 o 
  -3   5   4        7.43        9.38      0.98 o 
  -2   5   4        0.79        3.88      1.65 o 
  -1   5   4      407.77      386.40      6.09 o 
   0   5   4       69.65       63.49      2.67 o 
   1   5   4        0.87        4.41      1.89 o 
   2   5   4      162.23      220.67      4.73 o 
   3   5   4      547.60      548.47      8.21 o 
   4   5   4      173.65      183.57      3.00 o 
   5   5   4        4.58        2.46      0.95 o 
   6   5   4      246.57      242.26      4.30 o 
   7   5   4      424.50      432.88      8.92 o 
   8   5   4        8.38        8.65      1.57 o 
   9   5   4      137.51      134.13      3.79 o 
  10   5   4        3.91        3.46      1.82 o 
  11   5   4       11.90       11.42      2.43 o 
  12   5   4        6.37        3.48      2.44 o 
  13   5   4       28.37       34.30      3.46 o 
  14   5   4       36.34       32.90      3.94 o 
  15   5   4       44.80       44.53      3.55 o 
  16   5   4       31.24       33.41      5.05 o 
  17   5   4       18.55       20.91      3.38 o 
 -19   6   4        5.55        5.48      1.86 o 
 -18   6   4        5.43        7.86      1.88 o 
 -17   6   4       15.70       19.61      2.42 o 
 -16   6   4       11.23       17.29      3.27 o 
 -15   6   4        4.63        5.72      2.15 o 
 -14   6   4       35.76       42.77      2.47 o 
 -13   6   4        0.22        0.76      1.52 o 
 -12   6   4      277.84      284.91      5.60 o 
 -11   6   4        7.31        7.71      1.93 o 
 -10   6   4       58.08       51.36      2.34 o 
  -9   6   4       49.34       42.09      3.07 o 
  -8   6   4      123.88      121.09      3.00 o 
  -7   6   4      398.33      409.67      6.38 o 
  -6   6   4      476.51      460.34      7.25 o 
  -5   6   4       75.65       76.91      1.73 o 
  -4   6   4        7.94        9.37      0.91 o 
  -3   6   4        0.28        0.52      0.60 o 
  -2   6   4       34.71       27.36      2.37 o 
  -1   6   4       49.47       51.84      2.32 o 
   0   6   4      100.01      109.41      3.60 o 
   1   6   4       26.20       33.93      2.31 o 
   2   6   4        0.30        1.68      1.72 o 
   3   6   4        1.59        0.81      1.72 o 
   4   6   4       24.11       25.04      2.02 o 
   5   6   4       30.20       28.23      1.08 o 
   6   6   4        2.17        0.44      0.89 o 
   7   6   4       15.10       15.46      1.21 o 
   8   6   4       26.16       26.03      2.17 o 
   9   6   4       34.12       36.92      2.15 o 
  10   6   4        0.03       -0.87      1.27 o 
  11   6   4       40.69       39.88      2.84 o 
  12   6   4        2.22        1.54      1.57 o 
  13   6   4       48.85       51.74      3.12 o 
  14   6   4        0.12        1.32      1.78 o 
  15   6   4        0.19        1.62      1.83 o 
  16   6   4        5.25        4.60      2.29 o 
  17   6   4        0.03        4.20      3.05 o 
 -18   7   4        0.55        0.90      1.96 o 
 -17   7   4       21.15       19.07      3.45 o 
 -16   7   4       14.76       17.41      2.20 o 
 -15   7   4       40.00       41.04      2.91 o 
 -14   7   4       32.18       34.18      3.25 o 
 -13   7   4        1.93        1.71      1.49 o 
 -12   7   4        4.29        7.57      2.23 o 
 -11   7   4        4.11        1.28      1.75 o 
 -10   7   4      149.80      137.61      3.82 o 
  -9   7   4      238.84      228.57      4.39 o 
  -8   7   4       88.91       84.11      2.34 o 
  -7   7   4        3.53        3.10      1.13 o 
  -6   7   4      547.36      561.67      7.83 o 
  -5   7   4      242.42      244.14      4.16 o 
  -4   7   4       50.33       52.97      1.59 o 
  -3   7   4      709.20      732.39     13.20 o 
  -2   7   4       88.80       96.49      7.00 o 
  -1   7   4      578.01      587.74     11.12 o 
   0   7   4      190.23      211.78      5.36 o 
   1   7   4       68.37       67.55      4.18 o 
   2   7   4       63.33       72.47      3.30 o 
   3   7   4      134.77      133.37      4.57 o 
   4   7   4      150.28      156.55      4.75 o 
   5   7   4       22.36       23.83      4.12 o 
   6   7   4      172.16      156.16      4.37 o 
   7   7   4       11.85       14.86      1.12 o 
   8   7   4        0.14        0.33      1.23 o 
   9   7   4       62.56       62.65      2.24 o 
  10   7   4       27.93       23.11      1.78 o 
  11   7   4       25.74       34.99      2.80 o 
  12   7   4        0.66        0.30      1.42 o 
  13   7   4       53.88       56.57      3.49 o 
  14   7   4       10.22       15.86      2.73 o 
  15   7   4        0.86        0.63      2.02 o 
  16   7   4        1.51       -2.15      3.89 o 
 -17   8   4        5.13        5.79      1.89 o 
 -16   8   4        3.56        2.47      1.77 o 
 -15   8   4       28.19       34.23      4.51 o 
 -14   8   4      177.94      177.44      5.47 o 
 -13   8   4      183.10      179.37      5.27 o 
 -12   8   4       96.13       97.19      3.53 o 
 -11   8   4        0.06        0.58      1.33 o 
 -10   8   4        9.38       11.59      1.58 o 
  -9   8   4      517.55      500.57      7.27 o 
  -8   8   4        3.01        2.04      1.24 o 
  -7   8   4      132.31      122.41      4.54 o 
  -6   8   4      157.36      149.20      2.90 o 
  -5   8   4        0.01        0.12      0.59 o 
  -4   8   4        6.20        7.81      2.28 o 
  -3   8   4       48.79       41.98      3.88 o 
  -2   8   4     1517.34     1473.86     36.85 o 
  -1   8   4       16.03       17.89      2.84 o 
   0   8   4       33.76       37.76      2.90 o 
   1   8   4      252.68      255.65      7.73 o 
   2   8   4       20.90       17.41      2.87 o 
   3   8   4      399.68      380.50      9.68 o 
   4   8   4        5.68        7.18      2.28 o 
   5   8   4      221.52      222.27      7.21 o 
   6   8   4        0.20       -0.26      2.04 o 
   7   8   4        0.02        0.23      0.52 o 
   8   8   4        3.21        5.33      0.95 o 
   9   8   4       16.39       13.03      2.04 o 
  10   8   4       68.02       64.54      3.19 o 
  11   8   4        4.03        1.90      1.23 o 
  12   8   4        0.26        0.14      1.03 o 
  13   8   4       12.35       14.30      2.18 o 
  14   8   4        9.82        8.48      2.05 o 
 -15   9   4       12.30       18.03      2.49 o 
 -14   9   4        6.47        6.51      1.73 o 
 -13   9   4       65.53       65.51      2.55 o 
 -12   9   4       53.48       56.47      2.55 o 
 -11   9   4        0.46        0.80      1.04 o 
 -10   9   4        3.28        6.37      1.36 o 
  -9   9   4       13.55       16.64      1.94 o 
  -8   9   4       28.03       27.64      1.52 o 
  -7   9   4        2.55        3.75      0.96 o 
  -6   9   4      126.01      117.21      4.16 o 
  -5   9   4       94.80      100.80      3.38 o 
  -4   9   4        0.49       -1.20      1.62 o 
  -3   9   4       38.26       43.18      2.97 o 
  -2   9   4      196.26      211.80      6.59 o 
  -1   9   4       24.17       20.41      3.26 o 
   0   9   4        1.12        0.77      2.95 o 
   1   9   4      132.52      131.48      5.45 o 
   2   9   4      171.22      161.06      5.01 o 
   3   9   4       14.65       30.94      2.95 o 
   4   9   4        9.17        8.54      2.27 o 
   5   9   4        4.11        4.94      3.29 o 
   6   9   4        0.02        2.29      2.13 o 
   7   9   4       84.10       93.03      4.67 o 
   8   9   4       15.19       12.70      3.42 o 
   9   9   4        0.91       -0.07      1.92 o 
  10   9   4        0.26       -1.16      2.26 o 
  11   9   4       25.42       23.93      3.88 o 
  12   9   4       21.86       27.73      6.66 o 
 -13  10   4        7.93        8.04      1.55 o 
 -12  10   4        1.25        0.71      1.34 o 
 -11  10   4       10.94        6.07      1.69 o 
 -10  10   4        6.87        9.76      1.55 o 
  -9  10   4       26.51       22.26      3.04 o 
  -8  10   4       60.40       59.44      6.21 o 
  -7  10   4        0.85        0.57      1.51 o 
  -6  10   4       17.72       13.50      2.11 o 
  -5  10   4       34.55       36.88      2.07 o 
  -4  10   4        0.02       -1.26      1.26 o 
  -3  10   4       26.45       27.50      2.52 o 
  -2  10   4       23.21       26.92      4.55 o 
  -1  10   4        1.84        2.68      2.14 o 
   0  10   4        5.98        6.56      3.00 o 
   1  10   4        0.41        1.10      2.74 o 
   2  10   4       81.37       84.84      3.67 o 
   3  10   4       16.95       20.23      2.49 o 
   4  10   4        6.76        5.57      2.38 o 
   5  10   4        0.87        1.09      2.27 o 
   6  10   4        6.27        2.99      2.03 o 
   7  10   4        0.04       -0.95      2.13 o 
   8  10   4      105.14      120.20      6.05 o 
   9  10   4        5.76        7.77      2.68 o 
  10  10   4        8.49        8.63      2.81 o 
 -10  11   4        4.71        8.06      2.74 o 
  -9  11   4       16.63       14.39      2.29 o 
  -8  11   4        0.49        2.70      1.51 o 
  -7  11   4        0.23        0.75      1.21 o 
  -6  11   4       19.23       18.98      2.07 o 
  -5  11   4       40.28       42.18      2.17 o 
  -4  11   4        2.88        0.91      1.53 o 
  -3  11   4        3.13        0.37      1.24 o 
  -2  11   4       22.57       23.30      1.90 o 
  -1  11   4       43.66       41.02      3.05 o 
   0  11   4       70.09       52.60      7.43 o 
   1  11   4       11.86        6.54      3.11 o 
   2  11   4       14.28       14.81      3.92 o 
   3  11   4       17.85       22.02      4.77 o 
   4  11   4        4.05        4.97      2.03 o 
   5  11   4        0.54       -1.63      2.21 o 
   6  11   4       16.18       17.21      3.02 o 
   7  11   4        4.14        7.24      2.48 o 
  -5  12   4        2.67        6.57      5.12 o 
  -4  12   4        2.30        0.43      3.97 o 
  -3  12   4        6.79        4.20      4.60 o 
  -2  12   4        6.94        6.32      4.41 o 
  -1  12   4        4.54        3.22      4.53 o 
   0  12   4        4.05        8.45      4.51 o 
   1  12   4        0.00       -0.74      6.79 o 
   2  12   4        0.04        1.58      1.92 o 
 -22   1   5       46.42       40.25      3.72 o 
 -21   1   5       27.64       24.05      3.30 o 
 -20   1   5        8.10        7.50      2.65 o 
 -19   1   5       74.11       87.25      5.44 o 
 -18   1   5      224.74      185.36     16.67 o 
 -17   1   5       97.34       79.93      9.85 o 
 -16   1   5       28.12       39.87      3.26 o 
 -15   1   5      155.18      166.56      5.61 o 
 -14   1   5        9.64        7.02      2.02 o 
 -13   1   5      314.01      303.63      6.40 o 
 -12   1   5       58.62       73.22      3.12 o 
 -11   1   5       67.51       77.36      2.83 o 
 -10   1   5        0.30       -1.01      1.09 o 
  -9   1   5     2345.66     2198.29     46.85 o 
  -8   1   5      276.47      304.86      4.45 o 
  -7   1   5      210.20      180.86      3.23 o 
  -6   1   5      260.00      235.59      3.48 o 
  -5   1   5       95.32       78.74      5.19 o 
  -4   1   5       97.00       94.14      2.58 o 
  -3   1   5      557.53      484.73      7.82 o 
  -2   1   5      407.49      365.01      6.52 o 
  -1   1   5      250.93      253.22      4.22 o 
   0   1   5     1904.64     2000.91     34.49 o 
   1   1   5       90.86       91.71      2.55 o 
   2   1   5      338.05      380.94      6.31 o 
   3   1   5      271.81      321.13      6.25 o 
   4   1   5        4.12        2.61      1.43 o 
   5   1   5        5.59        5.46      1.54 o 
   6   1   5      113.30      125.02      4.06 o 
   7   1   5       17.30       10.24      2.11 o 
   8   1   5      142.78      129.96      5.40 o 
   9   1   5        3.31        4.43      2.49 o 
  10   1   5        5.00        7.14      2.43 o 
  11   1   5        2.37       -2.46      2.46 o 
  12   1   5      100.88      103.63      5.13 o 
  13   1   5       52.34       74.17     17.85 o 
  14   1   5        0.71       -0.60      2.50 o 
  15   1   5       45.26       35.92      7.80 o 
  16   1   5       63.80       53.97      5.32 o 
  17   1   5        0.20       -1.95      3.75 o 
  18   1   5        6.15        8.77      3.48 o 
  19   1   5       21.75       22.31      7.84 o 
 -22   2   5       77.22       75.35      5.03 o 
 -21   2   5       12.68       16.16      3.14 o 
 -20   2   5        3.62        4.25      2.47 o 
 -19   2   5      102.15      102.05      5.38 o 
 -18   2   5      133.89      150.80      5.90 o 
 -17   2   5       14.39       23.61      4.55 o 
 -16   2   5        1.00        1.49      1.83 o 
 -15   2   5      134.22      140.39      4.49 o 
 -14   2   5       37.34       32.25      2.82 o 
 -13   2   5        6.27        5.21      2.10 o 
 -12   2   5        7.56       12.53      1.87 o 
 -11   2   5        4.23        2.79      1.99 o 
 -10   2   5      256.39      268.79      5.17 o 
  -9   2   5     2083.26     2118.89     31.30 o 
  -8   2   5      561.34      468.40      6.86 o 
  -7   2   5      453.42      381.51      8.02 o 
  -6   2   5        0.33        2.75      1.05 o 
  -5   2   5     3403.17     3630.76     72.00 o 
  -4   2   5     1116.09     1273.32     17.56 o 
  -3   2   5     2421.42     2546.60     52.12 o 
  -2   2   5     1690.57     1650.75     26.69 o 
  -1   2   5     1604.56     1641.22     30.89 o 
   0   2   5      536.67      461.27      6.96 o 
   1   2   5      229.17      261.36      5.35 o 
   2   2   5      151.41      146.98      3.73 o 
   3   2   5       36.65       51.03      2.00 o 
   4   2   5      559.36      544.76      9.77 o 
   5   2   5       69.76       60.24      3.55 o 
   6   2   5     1916.82     1946.63     38.17 o 
   7   2   5      548.53      554.07     10.29 o 
   8   2   5      199.21      207.00      6.07 o 
   9   2   5       71.66       80.71      4.81 o 
  10   2   5      837.86      778.01     16.54 o 
  11   2   5       77.06       93.00     13.89 o 
  12   2   5      268.35      236.46     10.02 o 
  13   2   5        1.52        2.72      2.83 o 
  14   2   5       52.79       49.64      4.02 o 
  15   2   5        0.03        1.17      2.46 o 
  16   2   5       14.60       15.70      3.57 o 
  17   2   5        1.64        2.20      3.00 o 
  18   2   5       68.57       80.14      9.93 o 
 -22   3   5        1.67        0.71      2.12 o 
 -21   3   5       18.37       27.03      4.17 o 
 -20   3   5        9.49       12.53      3.60 o 
 -19   3   5       12.44       14.60      3.24 o 
 -18   3   5      145.61      141.68     12.89 o 
 -17   3   5       20.36       14.35      3.05 o 
 -16   3   5        0.78        0.48      1.70 o 
 -15   3   5       28.88       29.43      2.61 o 
 -14   3   5       27.07       17.04      2.23 o 
 -13   3   5       66.52       62.44      4.31 o 
 -12   3   5       50.19       55.88      2.63 o 
 -11   3   5      141.81      151.26      3.26 o 
 -10   3   5      280.81      319.68     12.02 o 
  -9   3   5       33.59       29.66      1.18 o 
  -8   3   5       26.42       18.92      1.38 o 
  -7   3   5     1925.05     2182.67     32.50 o 
  -6   3   5     1648.79     1827.30     25.45 o 
  -5   3   5      214.95      244.42      3.23 o 
  -4   3   5       57.51       57.45      2.06 o 
  -3   3   5     1141.76     1066.68     57.66 o 
  -2   3   5     1783.44     1892.33     26.40 o 
  -1   3   5      575.57      679.64     10.08 o 
   0   3   5     1304.66     1381.20     19.64 o 
   1   3   5     1318.92     1297.13     21.14 o 
   2   3   5      372.34      418.74      7.45 o 
   3   3   5       23.95       18.42      1.66 o 
   4   3   5     1021.00     1138.04     18.90 o 
   5   3   5       14.65       18.88      1.80 o 
   6   3   5      106.99      109.49      3.44 o 
   7   3   5      676.62      662.13     12.68 o 
   8   3   5       82.40       85.06      3.71 o 
   9   3   5       65.09       78.39      8.85 o 
  10   3   5      922.40      856.24     31.73 o 
  11   3   5        8.17        8.06      2.91 o 
  12   3   5       27.06       26.17      3.58 o 
  13   3   5        0.16        1.69      2.83 o 
  14   3   5       75.12       97.04      5.35 o 
  15   3   5       54.63       58.56      4.61 o 
  16   3   5       17.49       15.45      4.49 o 
  17   3   5        7.59        8.73      3.74 o 
  18   3   5      102.47       96.48      6.72 o 
 -21   4   5        1.23        2.98      3.11 o 
 -20   4   5       11.71        7.57      3.32 o 
 -19   4   5        4.91        7.36      3.49 o 
 -18   4   5       12.20       21.88      3.75 o 
 -17   4   5        0.12        2.11      2.66 o 
 -16   4   5       21.62       27.04      2.09 o 
 -15   4   5        9.76        7.85      2.19 o 
 -14   4   5      461.24      452.86      7.84 o 
 -13   4   5       43.11       51.01      3.48 o 
 -12   4   5       36.78       32.53      2.48 o 
 -11   4   5        0.12        0.94      1.25 o 
 -10   4   5       57.43       61.03      2.38 o 
  -9   4   5       25.71       24.49      1.39 o 
  -8   4   5      264.64      296.22      4.51 o 
  -7   4   5      229.39      243.81      4.26 o 
  -6   4   5      123.76      125.84      5.01 o 
  -5   4   5      206.84      193.86      3.05 o 
  -4   4   5        4.96        4.11      1.33 o 
  -3   4   5      873.42      870.18     12.21 o 
  -2   4   5     2614.02     2843.17     42.83 o 
  -1   4   5       75.20       82.68      2.74 o 
   0   4   5      461.67      472.34      6.29 o 
   1   4   5      259.07      244.34      3.43 o 
   2   4   5     2636.19     2739.46     45.84 o 
   3   4   5      113.30      118.20      2.59 o 
   4   4   5        5.51       10.54      1.94 o 
   5   4   5      107.08      121.91      4.00 o 
   6   4   5      151.47      141.42      6.92 o 
   7   4   5      391.46      373.69     13.36 o 
   8   4   5        6.95        5.98      2.07 o 
   9   4   5      110.73      129.83      4.58 o 
  10   4   5      564.32      533.51     12.93 o 
  11   4   5       37.75       33.61      3.01 o 
  12   4   5       14.88        9.83      2.47 o 
  13   4   5       48.29       45.48      4.40 o 
  14   4   5      745.85      708.86     16.50 o 
  15   4   5       23.31       27.68      3.69 o 
  16   4   5        4.64        0.82      2.63 o 
  17   4   5        0.11       -0.66      3.60 o 
 -20   5   5        1.29        1.49      1.89 o 
 -19   5   5       38.40       43.29      2.34 o 
 -18   5   5       10.69        9.42      2.24 o 
 -17   5   5        1.79        0.73      1.92 o 
 -16   5   5        8.82        6.35      1.72 o 
 -15   5   5        7.39        5.76      2.20 o 
 -14   5   5      197.54      181.55      4.37 o 
 -13   5   5       24.28       29.81      2.68 o 
 -12   5   5      214.66      197.79      6.05 o 
 -11   5   5      560.92      554.50     10.22 o 
 -10   5   5       48.54       47.99      2.20 o 
  -9   5   5       20.65       21.37      1.48 o 
  -8   5   5        0.22       -0.22      0.95 o 
  -7   5   5      250.80      278.35      4.26 o 
  -6   5   5       78.39       83.36      1.77 o 
  -5   5   5      365.01      397.46      4.95 o 
  -4   5   5      622.74      618.39      9.17 o 
  -3   5   5     1516.22     1622.76     22.93 o 
  -2   5   5       16.85       11.45      1.00 o 
  -1   5   5      287.53      318.47      5.86 o 
   0   5   5      123.02      109.45      3.25 o 
   1   5   5       80.78       87.32      7.61 o 
   2   5   5     1141.72     1151.78     16.42 o 
   3   5   5      368.56      337.53      6.31 o 
   4   5   5      130.98      120.61      2.94 o 
   5   5   5      454.70      432.70      7.58 o 
   6   5   5        0.00        0.61      1.24 o 
   7   5   5      180.68      185.62      5.37 o 
   8   5   5      221.31      227.42      5.56 o 
   9   5   5       91.98       87.70      3.77 o 
  10   5   5      155.17      141.40      4.31 o 
  11   5   5      230.65      220.87      5.79 o 
  12   5   5       11.52        9.04      2.72 o 
  13   5   5        6.76        7.79      2.38 o 
  14   5   5       24.29       30.49      3.93 o 
  15   5   5        0.60        0.06      2.02 o 
  16   5   5        1.72       -0.96      2.70 o 
  17   5   5       24.63       25.67      3.54 o 
 -19   6   5        0.13        0.35      1.45 o 
 -18   6   5       20.09       14.82      1.97 o 
 -17   6   5        0.02        0.30      1.40 o 
 -16   6   5       28.98       26.46      2.87 o 
 -15   6   5       22.57       22.81      2.32 o 
 -14   6   5        0.66        0.81      1.69 o 
 -13   6   5        6.96       10.03      1.72 o 
 -12   6   5        0.32        0.44      1.70 o 
 -11   6   5      283.02      291.57      6.59 o 
 -10   6   5        7.15        3.83      1.44 o 
  -9   6   5       65.39       68.41      2.29 o 
  -8   6   5      785.17      776.94     11.43 o 
  -7   6   5      368.96      363.42     13.08 o 
  -6   6   5      302.54      291.19     14.01 o 
  -5   6   5        1.99        2.35      1.04 o 
  -4   6   5      180.43      178.76      3.81 o 
  -3   6   5      503.07      567.40     13.58 o 
  -2   6   5        7.29       10.13      2.26 o 
  -1   6   5       53.77       61.98      3.21 o 
   0   6   5      152.76      154.90      4.78 o 
   1   6   5     1120.00     1117.76     20.95 o 
   2   6   5        0.87        2.20      2.04 o 
   3   6   5      451.80      413.25      9.31 o 
   4   6   5        0.04       -0.48      0.56 o 
   5   6   5        0.16        0.59      0.90 o 
   6   6   5       36.75       37.79      3.04 o 
   7   6   5      663.77      647.87      9.76 o 
   8   6   5        2.90        3.83      1.34 o 
   9   6   5        1.79        1.00      1.16 o 
  10   6   5      285.31      279.24      6.45 o 
  11   6   5        0.22        0.67      1.70 o 
  12   6   5       54.69       52.25      3.10 o 
  13   6   5       13.15       11.93      2.09 o 
  14   6   5       29.97       34.64      3.28 o 
  15   6   5       16.11       13.50      3.26 o 
  16   6   5       40.60       45.15      4.95 o 
 -18   7   5        7.22        6.38      2.32 o 
 -17   7   5       29.45       34.85      5.37 o 
 -16   7   5        0.11       -0.88      1.48 o 
 -15   7   5        5.85        5.50      2.69 o 
 -14   7   5        0.23        1.05      1.71 o 
 -13   7   5       13.33       14.43      2.08 o 
 -12   7   5      217.03      225.18      7.14 o 
 -11   7   5       18.28       18.35      2.07 o 
 -10   7   5        5.60        8.47      2.17 o 
  -9   7   5       32.13       32.92      1.79 o 
  -8   7   5      108.76      102.16      2.87 o 
  -7   7   5       87.99       90.56      2.35 o 
  -6   7   5        9.49        9.80      1.42 o 
  -5   7   5       67.09       78.41      2.66 o 
  -4   7   5      936.91      971.76     23.46 o 
  -3   7   5       56.49       62.08      4.25 o 
  -2   7   5      156.30      147.27      5.83 o 
  -1   7   5        4.32        6.89      2.29 o 
   0   7   5       60.52       65.98      3.60 o 
   1   7   5        4.02        4.28      2.13 o 
   2   7   5       41.53       43.30      3.45 o 
   3   7   5        1.47       -0.19      2.13 o 
   4   7   5       32.94       27.67      3.53 o 
   5   7   5       94.78       88.79      4.09 o 
   6   7   5       37.27       25.36      4.18 o 
   7   7   5       96.10       88.05      5.88 o 
   8   7   5       18.04       20.66      2.48 o 
   9   7   5        6.48        8.68      1.81 o 
  10   7   5        0.20        1.37      1.70 o 
  11   7   5       26.06       24.43      2.01 o 
  12   7   5        2.35        1.88      1.43 o 
  13   7   5        3.94        4.17      1.50 o 
  14   7   5       17.76       18.82      3.28 o 
  15   7   5        1.05        2.52      1.55 o 
 -17   8   5       75.71       74.51      4.20 o 
 -16   8   5        8.65        8.22      1.89 o 
 -15   8   5       10.65        4.36      2.09 o 
 -14   8   5      122.29      132.56      4.02 o 
 -13   8   5      217.86      201.63      4.96 o 
 -12   8   5       38.77       37.49      2.46 o 
 -11   8   5       48.64       43.59      2.18 o 
 -10   8   5      108.89       94.35      3.30 o 
  -9   8   5      620.87      604.54     10.32 o 
  -8   8   5       75.94       77.58      2.98 o 
  -7   8   5       13.53       20.79      1.70 o 
  -6   8   5      105.73       88.48      2.56 o 
  -5   8   5      503.71      508.27      8.93 o 
  -4   8   5      210.71      200.51      7.53 o 
  -3   8   5        4.16        3.11      2.63 o 
  -2   8   5        8.54        6.23      3.54 o 
  -1   8   5       53.91       48.96      9.99 o 
   0   8   5      442.12      434.10     10.92 o 
   1   8   5        3.35        1.62      2.23 o 
   2   8   5      121.04      111.53      4.29 o 
   3   8   5       37.44       37.24      5.39 o 
   4   8   5        2.19        8.27      2.33 o 
   5   8   5       24.69       29.30      3.91 o 
   6   8   5       48.66       54.16      3.93 o 
   7   8   5       30.60       28.36      4.77 o 
   8   8   5        6.00        5.52      1.35 o 
   9   8   5        2.20        1.87      1.45 o 
  10   8   5       11.92       13.25      2.52 o 
  11   8   5       34.97       45.70      2.44 o 
  12   8   5        2.35        3.12      3.28 o 
  13   8   5       21.80       31.50      4.57 o 
 -15   9   5       71.65       70.86      3.14 o 
 -14   9   5       39.25       46.15      2.46 o 
 -13   9   5       22.06       20.02      1.94 o 
 -12   9   5       13.56       14.57      1.60 o 
 -11   9   5       61.10       72.62      2.60 o 
 -10   9   5      101.57       96.23      4.07 o 
  -9   9   5       59.27       58.82      3.51 o 
  -8   9   5        6.75        4.85      0.99 o 
  -7   9   5       41.03       36.24      2.53 o 
  -6   9   5       50.30       52.31      2.70 o 
  -5   9   5        0.00       -0.68      1.84 o 
  -4   9   5      234.88      231.63      5.87 o 
  -3   9   5      291.83      277.55      8.77 o 
  -2   9   5      424.57      401.84     13.53 o 
  -1   9   5       21.44       17.61      4.55 o 
   0   9   5      416.43      435.46     13.63 o 
   1   9   5       77.12       75.61      4.41 o 
   2   9   5      473.92      461.80     10.41 o 
   3   9   5      168.62      144.24      5.61 o 
   4   9   5        3.50        3.43      2.21 o 
   5   9   5       10.55       11.42      2.88 o 
   6   9   5       10.37       11.33      3.27 o 
   7   9   5        6.88        5.35      3.02 o 
   8   9   5        4.45        1.94      2.31 o 
   9   9   5        0.06        1.59      2.74 o 
  10   9   5        7.99        7.16      3.12 o 
  11   9   5        2.18        3.01      3.84 o 
  12   9   5       30.67       33.21      4.70 o 
 -13  10   5       37.52       42.51      2.69 o 
 -12  10   5       15.57       18.25      1.68 o 
 -11  10   5       55.25       58.42      3.71 o 
 -10  10   5       61.13       62.87      3.46 o 
  -9  10   5        0.28        1.65      1.56 o 
  -8  10   5        3.33        0.87      1.47 o 
  -7  10   5       55.08       64.42      3.30 o 
  -6  10   5       11.66       16.96      4.91 o 
  -5  10   5       12.89       14.23      2.20 o 
  -4  10   5        0.10        0.73      1.83 o 
  -3  10   5      146.82      140.42      4.74 o 
  -2  10   5       17.54       21.67      6.18 o 
  -1  10   5        0.77        0.01      2.48 o 
   0  10   5      189.89      181.83      6.31 o 
   1  10   5       79.91       80.75      4.54 o 
   2  10   5      131.25      130.30      5.01 o 
   3  10   5       13.33       18.25      2.94 o 
   4  10   5       33.30       25.02      3.95 o 
   5  10   5       15.00       12.71      3.56 o 
   6  10   5       30.54       31.11      3.34 o 
   7  10   5        1.96        0.20      2.54 o 
   8  10   5       22.65       24.81      3.32 o 
   9  10   5        2.48        0.78      2.60 o 
 -10  11   5       27.35       32.58      3.80 o 
  -9  11   5        8.45        5.26      2.22 o 
  -8  11   5       19.25       23.14      3.24 o 
  -7  11   5        0.04       -1.51      1.79 o 
  -6  11   5       99.47       94.38      3.74 o 
  -5  11   5        1.56        3.24      2.16 o 
  -4  11   5       17.15       21.70      2.36 o 
  -3  11   5       18.02       20.37      2.06 o 
  -2  11   5        8.65        7.36      2.26 o 
  -1  11   5        8.92        3.70      3.92 o 
   0  11   5        0.31        0.57      1.85 o 
   1  11   5       90.91       87.16      5.35 o 
   2  11   5       32.29       21.21      5.92 o 
   3  11   5       55.98       57.52      4.01 o 
   4  11   5       56.99       61.14      3.58 o 
   5  11   5       32.31       35.50      3.71 o 
   6  11   5       61.66       60.60      4.10 o 
  -3  12   5       34.68       49.84     11.71 o 
  -2  12   5        0.49        0.95      1.93 o 
  -1  12   5        2.13       -1.35      2.82 o 
   0  12   5       72.93       76.14      5.08 o 
 -22   0   6        5.33        5.71      2.61 o 
 -21   0   6        4.10        7.61      2.72 o 
 -20   0   6        8.99        6.67      2.81 o 
 -19   0   6      501.93      535.69     14.14 o 
 -18   0   6      363.89      353.35      9.74 o 
 -17   0   6       20.12       12.74      2.65 o 
 -16   0   6       40.63       41.67      5.89 o 
 -15   0   6      573.77      579.94     13.05 o 
 -14   0   6      927.08      936.78     20.91 o 
 -13   0   6       12.55       10.20      1.74 o 
 -12   0   6      730.47      775.96     21.69 o 
 -11   0   6      477.80      456.95      9.37 o 
 -10   0   6      488.00      463.79     13.83 o 
  -9   0   6     1053.59     1035.99     19.13 o 
  -8   0   6      331.27      349.23      9.27 o 
  -7   0   6        2.64        6.59      3.07 o 
  -6   0   6      169.01      153.70     15.60 o 
  -5   0   6     2510.44     2454.52     60.51 o 
  -4   0   6      423.48      426.96     10.75 o 
  -3   0   6      115.62      101.21      5.42 o 
  -2   0   6       81.86       88.12      4.35 o 
  -1   0   6     2691.08     2927.84     80.11 o 
   0   0   6      443.78      507.97     11.02 o 
   1   0   6       59.02       93.19      4.48 o 
   2   0   6       95.68      113.44      4.19 o 
   3   0   6       91.74       86.48      4.74 o 
   4   0   6      155.40      141.34      5.18 o 
   5   0   6      890.57     1007.25     26.26 o 
   6   0   6       70.33       76.07     10.36 o 
   7   0   6      763.67      738.32     19.43 o 
   8   0   6     1020.75     1033.01     31.25 o 
   9   0   6      499.48      485.05     14.85 o 
  10   0   6      386.73      372.92     15.05 o 
  11   0   6       83.84       83.10      7.60 o 
  12   0   6       59.75       74.38      6.10 o 
  13   0   6        5.38        2.45      3.42 o 
  14   0   6       34.89       35.37      5.30 o 
  15   0   6        0.45        1.78      4.18 o 
  16   0   6       12.13       10.09      5.34 o 
  17   0   6        4.73        1.12      4.93 o 
  18   0   6       15.46       26.11      9.29 o 
 -22   1   6        7.04        6.39      1.89 o 
 -21   1   6        2.11        5.49      2.39 o 
 -20   1   6        8.57       12.74      2.66 o 
 -19   1   6       88.42       89.77      4.53 o 
 -18   1   6       84.86      100.40     12.71 o 
 -17   1   6        3.76        3.78      1.98 o 
 -16   1   6      100.13       92.11      9.51 o 
 -15   1   6       71.92       72.80      4.68 o 
 -14   1   6        7.56        4.20      2.39 o 
 -13   1   6        0.30        0.65      1.34 o 
 -12   1   6        0.26        2.14      1.03 o 
 -11   1   6       97.15      118.22      2.26 o 
 -10   1   6        0.38        0.38      0.68 o 
  -9   1   6        8.58        9.51      1.25 o 
  -8   1   6      188.81      229.33      4.54 o 
  -7   1   6      736.57      956.37     14.46 o 
  -6   1   6      334.30      346.06      6.16 o 
  -5   1   6     5218.60     5334.08    207.95 o 
  -4   1   6        9.09       14.17      2.42 o 
  -3   1   6      442.92      494.07      9.04 o 
  -2   1   6     2815.55     3031.76     67.81 o 
  -1   1   6      594.13      640.85     10.84 o 
   0   1   6       49.46       59.31      2.35 o 
   1   1   6       63.27       58.78      2.55 o 
   2   1   6     1854.92     1987.27     34.65 o 
   3   1   6      197.52      206.59      4.25 o 
   4   1   6       65.98       70.69      3.74 o 
   5   1   6       27.94       34.03      2.52 o 
   6   1   6       38.16       31.92      3.61 o 
   7   1   6       46.94       52.76      3.49 o 
   8   1   6      131.82      133.22      4.66 o 
   9   1   6       20.52       30.65      3.42 o 
  10   1   6       82.37       77.49      6.74 o 
  11   1   6       10.86        9.51      2.89 o 
  12   1   6       37.35       32.81      3.76 o 
  13   1   6       70.07       75.02      6.66 o 
  14   1   6        2.31        5.26      2.88 o 
  15   1   6       53.80       57.68      5.49 o 
  16   1   6       11.75        9.29      3.39 o 
  17   1   6        0.02       -1.06      3.15 o 
  18   1   6        1.37        1.61      3.99 o 
 -22   2   6        2.62        1.12      2.42 o 
 -21   2   6        3.41        2.12      2.37 o 
 -20   2   6        0.13        0.11      1.93 o 
 -19   2   6        8.41        8.15      2.66 o 
 -18   2   6       40.50       42.63      3.20 o 
 -17   2   6        3.12        1.51      1.86 o 
 -16   2   6       67.70       70.28      3.25 o 
 -15   2   6        1.36        2.22      2.02 o 
 -14   2   6      137.02      147.71      5.11 o 
 -13   2   6        1.35        1.33      1.42 o 
 -12   2   6       80.54       86.79      3.00 o 
 -11   2   6       15.44       22.27      1.17 o 
 -10   2   6      167.60      176.93      4.12 o 
  -9   2   6      120.74      101.74      3.04 o 
  -8   2   6      156.95      189.03      8.38 o 
  -7   2   6       22.22       15.91      1.33 o 
  -6   2   6     1898.52     2106.89     37.16 o 
  -5   2   6      194.18      202.70      3.29 o 
  -4   2   6      189.04      231.70      4.12 o 
  -3   2   6      379.04      364.25      7.18 o 
  -2   2   6     1066.88     1128.85     18.97 o 
  -1   2   6       13.23       12.31      1.29 o 
   0   2   6       95.57      103.61      2.49 o 
   1   2   6     1031.84     1042.17     17.60 o 
   2   2   6      212.50      211.65      4.74 o 
   3   2   6      140.84      121.71      3.63 o 
   4   2   6      427.03      450.43      8.24 o 
   5   2   6      110.18      121.54      3.55 o 
   6   2   6       53.18       49.44      4.21 o 
   7   2   6      186.54      202.31      5.95 o 
   8   2   6      305.26      279.46      7.52 o 
   9   2   6       98.81      108.35      8.42 o 
  10   2   6       18.51       20.85      3.75 o 
  11   2   6        4.69        3.36      2.31 o 
  12   2   6      270.55      240.45      8.46 o 
  13   2   6       34.82       31.89      3.76 o 
  14   2   6       29.43       35.79      4.80 o 
  15   2   6        0.72        0.32      2.33 o 
  16   2   6        0.02       -0.79      2.60 o 
  17   2   6       27.96       27.48      4.34 o 
  18   2   6       14.85       26.24      7.09 o 
 -22   3   6       54.14       60.42      5.40 o 
 -21   3   6        0.50        5.81      3.27 o 
 -20   3   6        4.83        4.50      3.23 o 
 -19   3   6       13.89       16.68      3.75 o 
 -18   3   6      114.34      122.15      6.06 o 
 -17   3   6        0.28       -0.66      1.97 o 
 -16   3   6        6.05        5.16      2.22 o 
 -15   3   6        4.00       11.43      2.52 o 
 -14   3   6       20.24       20.34      1.27 o 
 -13   3   6        0.75        3.45      1.47 o 
 -12   3   6       92.81       99.41      3.89 o 
 -11   3   6       12.96       12.23      1.51 o 
 -10   3   6      158.46      163.65      3.81 o 
  -9   3   6        4.76        7.37      0.96 o 
  -8   3   6        0.11        0.05      1.01 o 
  -7   3   6        3.56        4.17      1.20 o 
  -6   3   6      351.78      384.61      5.98 o 
  -5   3   6      320.98      336.04      4.64 o 
  -4   3   6      181.22      262.02      4.60 o 
  -3   3   6       13.87       13.77      1.13 o 
  -2   3   6      145.78      163.19      3.51 o 
  -1   3   6      471.94      466.50      7.34 o 
   0   3   6       12.04        3.57      1.54 o 
   1   3   6       13.92       19.90      1.91 o 
   2   3   6        8.94       10.78      1.79 o 
   3   3   6      247.15      230.41      4.15 o 
   4   3   6        2.39        2.65      1.46 o 
   5   3   6       93.12       76.55      3.69 o 
   6   3   6      736.62      730.70     13.62 o 
   7   3   6       28.75       25.05      3.74 o 
   8   3   6        0.00        0.56      2.74 o 
   9   3   6       28.44       32.18      3.01 o 
  10   3   6      752.60      741.22     16.75 o 
  11   3   6       20.97       22.14      3.62 o 
  12   3   6       16.63        7.92      3.11 o 
  13   3   6       53.85       55.26      4.36 o 
  14   3   6      285.63      252.42      7.99 o 
  15   3   6       94.54       94.91      5.38 o 
  16   3   6       59.71       75.08      4.97 o 
  17   3   6        0.56       -0.38      3.42 o 
 -21   4   6       11.36       14.17      2.96 o 
 -20   4   6       11.29        5.08      2.62 o 
 -19   4   6       33.31       24.11      2.71 o 
 -18   4   6       44.77       53.35      3.43 o 
 -17   4   6       17.92       19.17      3.15 o 
 -16   4   6      372.68      349.09      7.68 o 
 -15   4   6        1.81        0.77      1.10 o 
 -14   4   6       19.24       25.30      1.87 o 
 -13   4   6        0.05        0.54      0.89 o 
 -12   4   6      274.16      257.56      4.67 o 
 -11   4   6       37.55       38.58      2.05 o 
 -10   4   6      219.20      247.07      4.23 o 
  -9   4   6       21.69       23.63      1.62 o 
  -8   4   6      310.66      327.92      7.06 o 
  -7   4   6      685.11      700.80      9.85 o 
  -6   4   6      709.44      778.80      9.77 o 
  -5   4   6       39.47       40.20      2.03 o 
  -4   4   6     1090.07     1118.63     16.42 o 
  -3   4   6     1570.42     1607.70     23.17 o 
  -2   4   6      565.34      696.78      9.25 o 
  -1   4   6      202.60      205.18      3.22 o 
   0   4   6      525.66      560.57      9.61 o 
   1   4   6      523.58      506.14      7.00 o 
   2   4   6      359.44      359.95     10.43 o 
   3   4   6      510.59      584.95      9.97 o 
   4   4   6      403.92      408.36      6.71 o 
   5   4   6       34.28       27.05      1.76 o 
   6   4   6        0.56        1.97      1.36 o 
   7   4   6      197.90      213.18      6.29 o 
   8   4   6      171.75      198.30     14.97 o 
   9   4   6      778.49      710.26     25.24 o 
  10   4   6        0.22       -0.80      1.77 o 
  11   4   6       65.86       66.08      3.71 o 
  12   4   6        0.10       -0.63      2.48 o 
  13   4   6      472.39      442.16     11.68 o 
  14   4   6       84.75       81.34      6.01 o 
  15   4   6       34.42       33.44      4.92 o 
  16   4   6        3.37        0.81      2.47 o 
  17   4   6        0.33       -0.16      2.54 o 
 -20   5   6        0.07        1.63      2.73 o 
 -19   5   6       11.86        9.64      3.17 o 
 -18   5   6        0.30        1.77      1.31 o 
 -17   5   6       89.55       87.05      4.44 o 
 -16   5   6      102.56       87.15      6.15 o 
 -15   5   6       11.72        9.98      1.55 o 
 -14   5   6      138.05      143.30      3.59 o 
 -13   5   6        2.58        0.81      1.75 o 
 -12   5   6      721.00      681.45     11.83 o 
 -11   5   6       46.75       39.69      2.62 o 
 -10   5   6        5.11        6.29      1.52 o 
  -9   5   6        1.37        5.29      1.29 o 
  -8   5   6      228.25      230.37      4.06 o 
  -7   5   6      110.22      111.44      2.77 o 
  -6   5   6       78.63       88.16      2.03 o 
  -5   5   6       67.83       58.28      2.25 o 
  -4   5   6      146.05      145.78      2.93 o 
  -3   5   6      161.58      178.88      2.96 o 
  -2   5   6      539.27      561.31      6.61 o 
  -1   5   6      117.56      127.94      2.38 o 
   0   5   6       87.97       79.58      2.67 o 
   1   5   6      647.77      613.12      9.65 o 
   2   5   6      207.93      207.13      3.35 o 
   3   5   6      194.80      174.53      4.58 o 
   4   5   6       34.98       38.07      2.51 o 
   5   5   6       16.56       18.08      1.64 o 
   6   5   6      554.43      548.28     10.12 o 
   7   5   6      254.18      253.68      5.86 o 
   8   5   6       20.90       14.46      2.30 o 
   9   5   6      162.58      167.10      4.48 o 
  10   5   6        0.59        1.01      1.89 o 
  11   5   6      104.43      107.12      4.93 o 
  12   5   6       13.77       11.31      2.31 o 
  13   5   6       99.51       88.38      4.68 o 
  14   5   6        0.70        4.26      2.68 o 
  15   5   6       63.04       56.57      3.98 o 
  16   5   6        2.22        2.20      2.34 o 
 -19   6   6        7.64        2.65      3.08 o 
 -18   6   6        3.36        4.06      3.12 o 
 -17   6   6       56.30       58.32      6.36 o 
 -16   6   6       19.43       16.43      1.85 o 
 -15   6   6       67.91       54.40      3.80 o 
 -14   6   6      167.35      160.44      3.94 o 
 -13   6   6       19.86       28.80      2.00 o 
 -12   6   6      429.14      409.91      7.72 o 
 -11   6   6      152.43      148.70      3.57 o 
 -10   6   6      157.31      144.08      3.40 o 
  -9   6   6      165.77      170.43      3.41 o 
  -8   6   6      268.15      262.86      4.73 o 
  -7   6   6      164.46      160.60      3.16 o 
  -6   6   6       30.35       32.62      2.58 o 
  -5   6   6       30.79       32.93      2.15 o 
  -4   6   6        5.91        4.15      0.86 o 
  -3   6   6       50.40       50.81      2.97 o 
  -2   6   6      249.21      226.85      7.01 o 
  -1   6   6      150.44      152.60      6.20 o 
   0   6   6       86.24       90.92     14.81 o 
   1   6   6      213.49      215.49      6.34 o 
   2   6   6       34.36       46.83      5.25 o 
   3   6   6      447.56      416.82      9.83 o 
   4   6   6       18.02       15.51      1.19 o 
   5   6   6      223.34      205.81      4.10 o 
   6   6   6       29.67       31.20      1.31 o 
   7   6   6       23.08       20.71      2.80 o 
   8   6   6       40.92       45.97      2.24 o 
   9   6   6        0.59        2.48      1.49 o 
  10   6   6        1.69        6.89      3.04 o 
  11   6   6      126.91      126.16      4.47 o 
  12   6   6       40.12       50.44      4.13 o 
  13   6   6       26.73       33.79      4.17 o 
  14   6   6        7.16        7.09      2.45 o 
  15   6   6        3.24        5.06      2.69 o 
 -18   7   6        5.43        1.56      4.08 o 
 -17   7   6        1.68        1.91      2.58 o 
 -16   7   6        2.23        3.22      1.87 o 
 -15   7   6       13.00       19.62      1.85 o 
 -14   7   6       10.30        6.74      1.95 o 
 -13   7   6       16.66       18.82      1.95 o 
 -12   7   6        4.19        1.02      1.42 o 
 -11   7   6        2.38        3.94      1.29 o 
 -10   7   6        5.12        9.22      2.90 o 
  -9   7   6       97.85       94.15      2.41 o 
  -8   7   6      228.33      228.22      4.31 o 
  -7   7   6       58.57       56.56      2.91 o 
  -6   7   6      215.78      194.57      3.95 o 
  -5   7   6        1.26        2.37      0.66 o 
  -4   7   6      862.92      841.34     16.18 o 
  -3   7   6       10.35       19.92      4.23 o 
  -2   7   6      740.17      694.67     17.17 o 
  -1   7   6       25.80       27.02      2.78 o 
   0   7   6       57.20       55.12      3.87 o 
   1   7   6       27.40       16.05      2.77 o 
   2   7   6      390.64      343.01      9.30 o 
   3   7   6       34.99       26.79      3.35 o 
   4   7   6       16.39       15.41      2.73 o 
   5   7   6      194.52      178.63      5.79 o 
   6   7   6      123.43       81.20      9.60 o 
   7   7   6      222.79      196.45      4.71 o 
   8   7   6       14.83       10.01      1.26 o 
   9   7   6        1.80       -0.06      1.42 o 
  10   7   6       55.13       54.68      3.39 o 
  11   7   6       44.07       44.25      3.02 o 
  12   7   6        0.60        0.64      1.41 o 
  13   7   6        0.74        1.25      1.52 o 
  14   7   6        0.94        2.41      1.78 o 
 -17   8   6       10.55       15.10      3.37 o 
 -16   8   6        0.33        1.23      3.32 o 
 -15   8   6        2.40        3.15      1.45 o 
 -14   8   6        9.65       12.02      1.66 o 
 -13   8   6       93.22       92.97      3.63 o 
 -12   8   6        6.28        3.29      1.42 o 
 -11   8   6       41.37       46.23      2.91 o 
 -10   8   6      323.18      317.39      6.21 o 
  -9   8   6       99.03       95.93      3.21 o 
  -8   8   6      469.24      469.56     10.69 o 
  -7   8   6       24.32       26.71      5.21 o 
  -6   8   6      125.76      121.76      3.02 o 
  -5   8   6        8.19        7.62      3.00 o 
  -4   8   6        0.15       -1.67      2.21 o 
  -3   8   6       88.24       73.89      7.12 o 
  -2   8   6       68.05       81.75      9.50 o 
  -1   8   6       17.29       19.67      3.95 o 
   0   8   6      259.78      248.17      6.28 o 
   1   8   6      178.84      165.83      5.14 o 
   2   8   6        0.10        1.26      1.94 o 
   3   8   6       25.68       22.44      2.83 o 
   4   8   6       62.61       59.83      4.72 o 
   5   8   6        3.22        1.23      2.31 o 
   6   8   6       35.55       26.22      4.00 o 
   7   8   6        0.33        0.88      2.47 o 
   8   8   6       18.09       22.58      4.18 o 
   9   8   6        0.41        2.00      3.65 o 
  10   8   6        5.01       10.08      3.47 o 
  11   8   6        2.01       -0.47      2.94 o 
  12   8   6       46.42       56.41      4.92 o 
  13   8   6       39.82       49.40      9.15 o 
 -15   9   6        0.16        0.77      1.42 o 
 -14   9   6        1.01        1.52      1.30 o 
 -13   9   6        1.08        1.82      1.42 o 
 -12   9   6       14.98       21.81      3.69 o 
 -11   9   6        0.10        0.66      0.93 o 
 -10   9   6        5.51        4.95      1.70 o 
  -9   9   6       43.86       41.18      1.68 o 
  -8   9   6       27.03       20.91      3.81 o 
  -7   9   6       42.27       47.55      9.54 o 
  -6   9   6      142.31      136.84      3.97 o 
  -5   9   6        0.89        2.61      1.59 o 
  -4   9   6        9.44       10.17      3.06 o 
  -3   9   6       71.04       73.72      8.31 o 
  -2   9   6       23.37       30.16      6.15 o 
  -1   9   6       99.87       98.22      5.61 o 
   0   9   6       67.12       67.96      4.26 o 
   1   9   6      227.78      216.40      7.05 o 
   2   9   6        1.44       -1.09      2.18 o 
   3   9   6        0.79        1.81      2.48 o 
   4   9   6       45.18       36.98      3.74 o 
   5   9   6      116.65      126.94      6.21 o 
   6   9   6        2.85        2.71      2.52 o 
   7   9   6        0.44        0.37      2.02 o 
   8   9   6       48.99       65.06      5.48 o 
   9   9   6        0.00        0.02      2.49 o 
  10   9   6        3.60        2.06      4.11 o 
  11   9   6        0.23        1.09      2.72 o 
 -13  10   6       14.73       18.69      2.21 o 
 -12  10   6       14.13        6.71      3.28 o 
 -11  10   6        2.85        3.54      1.72 o 
 -10  10   6        0.00       -0.25      1.69 o 
  -9  10   6       50.87       42.59      2.84 o 
  -8  10   6        0.00        1.04      2.01 o 
  -7  10   6       17.83       11.87      3.27 o 
  -6  10   6        0.47       16.35      8.97 o 
  -5  10   6       40.26       38.51      3.22 o 
  -4  10   6        0.26        1.44      1.75 o 
  -3  10   6       48.76       46.90      5.44 o 
  -2  10   6       55.65       62.96      7.80 o 
  -1  10   6       14.86       15.13      3.34 o 
   0  10   6        9.58        8.48      2.76 o 
   1  10   6      112.86       99.71      8.59 o 
   2  10   6       45.82       42.92      5.79 o 
   3  10   6        2.43        5.91      2.47 o 
   4  10   6      105.36      113.37      5.47 o 
   5  10   6       90.36       73.41      5.37 o 
   6  10   6       28.41       41.77      3.86 o 
   7  10   6       12.26       15.64      4.35 o 
   8  10   6       55.97       61.66      4.89 o 
  -9  11   6        7.56        5.39      2.42 o 
  -8  11   6        0.12       -1.04      1.71 o 
  -7  11   6       15.51       18.35      2.40 o 
  -6  11   6        0.19       -0.62      1.86 o 
  -5  11   6        0.11        2.99      2.69 o 
  -4  11   6       42.36       47.56      3.85 o 
  -3  11   6        0.97        2.69      1.92 o 
  -2  11   6        3.52        1.84      2.94 o 
  -1  11   6       50.14       51.04      3.81 o 
   0  11   6       75.74       71.29      4.78 o 
   1  11   6       84.57       89.37      7.28 o 
   2  11   6       12.97       15.60      3.74 o 
   3  11   6       54.91       58.86      3.82 o 
   4  11   6       48.67       48.92      3.65 o 
   5  11   6       70.96       61.22      5.02 o 
 -22   1   7        1.47       -0.09      1.87 o 
 -21   1   7       64.89       70.36      3.60 o 
 -20   1   7       19.64       15.30      2.14 o 
 -19   1   7      144.13      149.03      4.44 o 
 -18   1   7      111.05      123.14      4.38 o 
 -17   1   7        3.60        2.58      1.85 o 
 -16   1   7      426.10      410.37      9.84 o 
 -15   1   7      254.54      258.68      8.15 o 
 -14   1   7      557.47      564.34      8.61 o 
 -13   1   7        0.02       -0.85      1.01 o 
 -12   1   7      242.42      244.84      3.94 o 
 -11   1   7       14.91       14.79      2.48 o 
 -10   1   7       78.17       68.61      2.05 o 
  -9   1   7       27.53       29.96      2.33 o 
  -8   1   7     1060.29     1175.97     21.60 o 
  -7   1   7      131.34      170.13      3.65 o 
  -6   1   7      374.15      388.53      6.80 o 
  -5   1   7      599.20      601.90     10.94 o 
  -4   1   7      304.98      343.85      6.26 o 
  -3   1   7        3.11        8.83      2.30 o 
  -2   1   7     3143.12     3067.61     72.60 o 
  -1   1   7       15.51       25.55      1.91 o 
   0   1   7     1131.06     1231.10     20.77 o 
   1   1   7       86.16       89.23      2.77 o 
   2   1   7       86.54       85.30      2.89 o 
   3   1   7     1786.08     1762.71     31.34 o 
   4   1   7      150.43      168.43      4.35 o 
   5   1   7        6.45       10.51      2.22 o 
   6   1   7      444.61      457.41      9.10 o 
   7   1   7        8.26       12.05      3.80 o 
   8   1   7        5.54       13.31      5.09 o 
   9   1   7       84.49       94.57      6.33 o 
  10   1   7      351.57      344.63      9.19 o 
  11   1   7        1.85        4.06      2.63 o 
  12   1   7        0.86        0.79      2.17 o 
  13   1   7        4.89        2.64      2.51 o 
  14   1   7       46.52       45.20      5.01 o 
  15   1   7       31.42       38.31      4.41 o 
  16   1   7        0.06       -1.16      3.35 o 
  17   1   7        1.92        1.53      3.62 o 
 -22   2   7        6.67        3.81      2.39 o 
 -21   2   7        3.39        9.84      2.75 o 
 -20   2   7       95.21      110.21     12.82 o 
 -19   2   7       36.87       30.90      4.88 o 
 -18   2   7       40.17       40.03      3.00 o 
 -17   2   7        1.13        1.33      2.12 o 
 -16   2   7       70.92       68.08      7.53 o 
 -15   2   7      126.73      124.77      2.59 o 
 -14   2   7        7.75        5.25      1.22 o 
 -13   2   7        0.41       -0.10      0.55 o 
 -12   2   7       20.31       22.81      2.78 o 
 -11   2   7       17.97       24.82      2.86 o 
 -10   2   7      750.83      762.64     13.92 o 
  -9   2   7        0.00        0.69      1.36 o 
  -8   2   7        3.31       11.75      1.40 o 
  -7   2   7        6.34        3.19      1.75 o 
  -6   2   7      935.20     1008.36     21.38 o 
  -5   2   7        1.47       -0.24      0.82 o 
  -4   2   7      433.01      429.37      9.26 o 
  -3   2   7      432.52      488.56      8.91 o 
  -2   2   7      684.63      641.29     14.15 o 
  -1   2   7      363.22      401.51      7.85 o 
   0   2   7     1213.01     1236.52     21.56 o 
   1   2   7        2.68        9.99      2.38 o 
   2   2   7      362.26      457.73      8.78 o 
   3   2   7       30.06       25.82      2.02 o 
   4   2   7       88.75      102.86      3.50 o 
   5   2   7       28.66       30.17      3.12 o 
   6   2   7       68.28       68.41      3.25 o 
   7   2   7      228.83      213.85      6.16 o 
   8   2   7      512.01      469.92     10.58 o 
   9   2   7       95.45      109.46      5.14 o 
  10   2   7      305.95      288.19      7.50 o 
  11   2   7        1.86        0.34      2.75 o 
  12   2   7       43.25       39.43      3.88 o 
  13   2   7        3.36        0.90      3.42 o 
  14   2   7       31.23       30.99      4.34 o 
  15   2   7       44.04       48.20      7.35 o 
  16   2   7        1.45        2.67      3.09 o 
  17   2   7        3.25        3.27      4.17 o 
 -21   3   7        5.88        6.92      3.20 o 
 -20   3   7        0.42        2.17      2.92 o 
 -19   3   7       81.70       82.04      4.62 o 
 -18   3   7        7.13        9.94      1.11 o 
 -17   3   7       58.96       57.18      2.39 o 
 -16   3   7      160.50      146.54      3.51 o 
 -15   3   7      152.22      153.56      4.13 o 
 -14   3   7       53.64       48.94      6.43 o 
 -13   3   7       11.42        9.90      2.50 o 
 -12   3   7      269.46      251.79     15.39 o 
 -11   3   7        1.27        4.42      1.56 o 
 -10   3   7        0.01       -0.09      1.47 o 
  -9   3   7        3.06        5.20      1.71 o 
  -8   3   7       10.76        6.08      2.13 o 
  -7   3   7      839.91      897.23     13.51 o 
  -6   3   7      858.96      879.23     12.23 o 
  -5   3   7      356.15      431.15      7.02 o 
  -4   3   7     1025.84     1072.24     14.89 o 
  -3   3   7      167.83      146.42      3.49 o 
  -2   3   7      295.20      333.52      8.07 o 
  -1   3   7      761.20      865.94     15.06 o 
   0   3   7        3.16       12.39      1.87 o 
   1   3   7        0.63        0.67      0.93 o 
   2   3   7       64.32       71.50      2.36 o 
   3   3   7      150.11      155.87      3.70 o 
   4   3   7      332.36      352.44      7.79 o 
   5   3   7      112.75      121.17      4.83 o 
   6   3   7       10.64       12.96      2.06 o 
   7   3   7      137.65      123.38      4.43 o 
   8   3   7       90.22       93.59      3.86 o 
   9   3   7       74.63       73.10     10.00 o 
  10   3   7        0.58        1.28      2.07 o 
  11   3   7        3.28        1.36      2.37 o 
  12   3   7        2.95        5.43      2.72 o 
  13   3   7      135.98      140.58      6.65 o 
  14   3   7       57.82       60.27      4.36 o 
  15   3   7        1.84        4.49      3.01 o 
  16   3   7       11.60       13.95      3.40 o 
 -21   4   7        0.94        1.66      2.73 o 
 -20   4   7       13.96       18.73      3.71 o 
 -19   4   7       34.66       48.63      4.78 o 
 -18   4   7        1.98        1.52      1.30 o 
 -17   4   7       56.36       55.40      4.57 o 
 -16   4   7       15.47       18.30      1.79 o 
 -15   4   7      136.42      119.76      3.89 o 
 -14   4   7        1.07        2.05      1.20 o 
 -13   4   7        8.77        6.94      0.94 o 
 -12   4   7       35.05       29.14      3.38 o 
 -11   4   7       74.41       86.02      5.21 o 
 -10   4   7      447.32      447.13      8.38 o 
  -9   4   7       69.13       73.17      3.44 o 
  -8   4   7      429.81      423.27      7.18 o 
  -7   4   7      261.09      239.05      4.76 o 
  -6   4   7        9.46       14.64      1.27 o 
  -5   4   7       36.15       66.23      2.02 o 
  -4   4   7       23.10       37.75      2.20 o 
  -3   4   7       13.56       13.71      1.10 o 
  -2   4   7      129.40       97.55      2.18 o 
  -1   4   7        0.05        0.13      0.61 o 
   0   4   7       37.49       59.91      3.70 o 
   1   4   7       48.42       46.20      1.78 o 
   2   4   7        6.71        8.24      1.37 o 
   3   4   7       44.12       45.06      2.16 o 
   4   4   7        0.22       -0.05      1.18 o 
   5   4   7      123.33      118.92      3.23 o 
   6   4   7        3.66        2.24      1.74 o 
   7   4   7      104.72      104.09      5.39 o 
   8   4   7      148.60      147.40      5.04 o 
   9   4   7       89.90       87.31     12.16 o 
  10   4   7       12.07        9.15      3.23 o 
  11   4   7       48.11       46.45      4.30 o 
  12   4   7      151.94      156.73     11.24 o 
  13   4   7       37.65       37.83      6.46 o 
  14   4   7        0.17       -1.12      2.27 o 
  15   4   7       24.86       23.26      3.34 o 
  16   4   7        5.00       -0.56      2.80 o 
 -20   5   7        3.89       -0.47      2.39 o 
 -19   5   7        0.05        0.57      2.09 o 
 -18   5   7       17.86       29.34      3.20 o 
 -17   5   7       56.94       50.59      2.90 o 
 -16   5   7      122.44      115.81      4.53 o 
 -15   5   7      105.04       86.13      3.08 o 
 -14   5   7       66.65       71.24      2.94 o 
 -13   5   7       80.01       87.05      3.34 o 
 -12   5   7       91.19       81.01      3.71 o 
 -11   5   7      631.83      618.75     12.38 o 
 -10   5   7       59.64       58.84      2.69 o 
  -9   5   7       51.45       60.86      3.02 o 
  -8   5   7      225.42      203.68      5.55 o 
  -7   5   7       31.58       28.58      1.54 o 
  -6   5   7      121.99      111.67      3.86 o 
  -5   5   7        7.28       10.33      1.11 o 
  -4   5   7      169.20      155.14      3.32 o 
  -3   5   7       96.57       99.80      2.23 o 
  -2   5   7       28.05       29.12      1.48 o 
  -1   5   7       14.47       15.43      1.46 o 
   0   5   7      208.24      195.10      3.37 o 
   1   5   7      396.02      408.53      7.06 o 
   2   5   7       27.72       25.10      3.66 o 
   3   5   7      837.35      825.89     13.08 o 
   4   5   7      118.30      119.47      4.09 o 
   5   5   7      900.22      888.94     15.82 o 
   6   5   7       19.61       15.33      1.82 o 
   7   5   7       13.70       14.78      2.39 o 
   8   5   7      237.63      231.96      5.93 o 
   9   5   7      111.46      105.77      3.73 o 
  10   5   7      116.20      108.11      5.03 o 
  11   5   7       38.20       28.76      3.05 o 
  12   5   7        0.80        2.30      2.47 o 
  13   5   7      136.10      120.38      4.78 o 
  14   5   7       14.37       10.30      2.60 o 
  15   5   7        2.42        5.00      2.93 o 
 -19   6   7        6.79        7.99      2.97 o 
 -18   6   7        0.06        2.81      2.18 o 
 -17   6   7       14.71        9.40      2.65 o 
 -16   6   7        4.23        2.15      1.54 o 
 -15   6   7        1.09        1.10      1.04 o 
 -14   6   7       38.85       39.10      2.60 o 
 -13   6   7        8.79       13.10      1.98 o 
 -12   6   7       63.19       66.84      3.38 o 
 -11   6   7       16.06        8.80      1.68 o 
 -10   6   7      205.74      211.20      4.07 o 
  -9   6   7       29.09       29.68      2.21 o 
  -8   6   7       18.82       17.12      3.11 o 
  -7   6   7       80.20       78.76      2.66 o 
  -6   6   7      364.74      379.06      7.40 o 
  -5   6   7      526.75      537.72      7.98 o 
  -4   6   7       60.90       60.01      1.96 o 
  -3   6   7       44.76       53.71      3.15 o 
  -2   6   7      805.91      831.22     16.19 o 
  -1   6   7      526.90      523.50     12.33 o 
   0   6   7       26.54       24.82      3.34 o 
   1   6   7      350.61      328.22     13.21 o 
   2   6   7      982.12      917.02     18.26 o 
   3   6   7       99.95       80.79      6.48 o 
   4   6   7      187.39      193.90      3.83 o 
   5   6   7        0.45        1.32      1.21 o 
   6   6   7       25.21       27.59      2.33 o 
   7   6   7       53.00       44.56      2.80 o 
   8   6   7       35.74       38.13      2.27 o 
   9   6   7        0.57        0.29      1.28 o 
  10   6   7        0.35        2.04      2.32 o 
  11   6   7        0.93        0.37      1.69 o 
  12   6   7        9.53       13.28      2.82 o 
  13   6   7        1.96        3.27      2.11 o 
  14   6   7        0.07        2.29      2.87 o 
 -18   7   7        2.06        2.30      2.45 o 
 -17   7   7        0.06        0.53      2.28 o 
 -16   7   7       14.98       20.31      3.72 o 
 -15   7   7        4.04        4.02      1.31 o 
 -14   7   7       92.85       97.95      3.16 o 
 -13   7   7       20.98       22.29      2.19 o 
 -12   7   7        9.81        9.63      1.61 o 
 -11   7   7      242.57      232.61      4.74 o 
 -10   7   7      189.54      159.44     12.93 o 
  -9   7   7      139.15      158.93      3.36 o 
  -8   7   7        8.68       11.61      2.13 o 
  -7   7   7      757.72      769.41     29.32 o 
  -6   7   7      539.72      516.67      8.45 o 
  -5   7   7        0.46        0.40      0.78 o 
  -4   7   7        5.33        7.18      2.63 o 
  -3   7   7       55.50       54.37      4.72 o 
  -2   7   7      651.26      605.57     14.03 o 
  -1   7   7       94.48       90.81      4.45 o 
   0   7   7        2.42        3.53      2.50 o 
   1   7   7        7.62       11.50      2.95 o 
   2   7   7        0.01        2.57      2.43 o 
   3   7   7      234.24      224.88      7.66 o 
   4   7   7        0.09       -1.07      2.14 o 
   5   7   7        0.10        0.63      0.78 o 
   6   7   7        9.24        7.15      1.31 o 
   7   7   7       50.81       35.86      2.37 o 
   8   7   7       55.99       48.31      5.90 o 
   9   7   7        8.08        8.49      1.47 o 
  10   7   7       13.34        9.05      2.08 o 
  11   7   7       11.08       15.16      1.95 o 
  12   7   7        4.37        2.34      1.81 o 
  13   7   7        4.11        8.75      3.00 o 
 -17   8   7        1.70        3.76      3.15 o 
 -16   8   7        4.67        2.61      1.74 o 
 -15   8   7      140.35      124.83      4.12 o 
 -14   8   7       23.93       25.95      1.80 o 
 -13   8   7        0.46       -0.60      1.19 o 
 -12   8   7       25.32       30.77      2.76 o 
 -11   8   7      165.86      168.26      4.39 o 
 -10   8   7       23.45       18.86      3.02 o 
  -9   8   7        2.22        1.60      1.12 o 
  -8   8   7       11.63       13.45      2.07 o 
  -7   8   7        0.67        1.60      1.23 o 
  -6   8   7      161.64      165.00      3.80 o 
  -5   8   7      153.10      166.64      5.71 o 
  -4   8   7       23.66       21.67      3.06 o 
  -3   8   7       46.17       40.77      4.19 o 
  -2   8   7        0.05       -1.05      2.53 o 
  -1   8   7       58.08       45.38     17.20 o 
   0   8   7        6.23        4.17      2.85 o 
   1   8   7       37.06       39.71      3.38 o 
   2   8   7       13.94       16.14      2.76 o 
   3   8   7      118.44       97.36      6.10 o 
   4   8   7        2.88        2.59      2.57 o 
   5   8   7       65.98       83.04      4.77 o 
   6   8   7       18.41       11.52      3.31 o 
   7   8   7       44.69       48.29      4.50 o 
   8   8   7        7.39        5.06      2.85 o 
   9   8   7        1.44       -0.28      3.73 o 
  10   8   7        5.26        8.62      3.36 o 
  11   8   7       17.84       15.73      4.27 o 
  12   8   7        8.07        6.16      4.73 o 
 -15   9   7       25.87       26.87      2.70 o 
 -14   9   7       60.79       55.21      3.27 o 
 -13   9   7       21.29       21.75      2.34 o 
 -12   9   7        9.72        8.54      1.21 o 
 -11   9   7       27.68       22.19      2.61 o 
 -10   9   7        3.11        0.94      1.04 o 
  -9   9   7       14.81       20.70      3.14 o 
  -8   9   7       33.26       29.11      3.11 o 
  -7   9   7       36.71       34.15      4.08 o 
  -6   9   7        3.18        3.84      3.11 o 
  -5   9   7        8.00        4.54      2.89 o 
  -4   9   7       36.25       39.08      4.06 o 
  -3   9   7        2.39        2.33      2.66 o 
  -2   9   7        0.39        1.36      2.79 o 
  -1   9   7       14.61       15.24      2.95 o 
   0   9   7       35.00       43.54      3.58 o 
   1   9   7        3.99       -0.41      1.97 o 
   2   9   7       72.97       62.28      4.78 o 
   3   9   7       56.35       63.67      4.16 o 
   4   9   7        5.77        7.81      3.45 o 
   5   9   7       35.81       38.56      4.39 o 
   6   9   7       45.69       39.03      6.03 o 
   7   9   7       54.51       60.42      5.57 o 
   8   9   7        1.72        0.74      2.52 o 
   9   9   7       16.52       30.90      4.36 o 
  10   9   7        0.09        1.36      2.81 o 
 -12  10   7       13.45       10.83      2.63 o 
 -11  10   7        0.07       -2.58      2.74 o 
 -10  10   7        0.40        2.46      2.09 o 
  -9  10   7        3.59        5.07      3.10 o 
  -8  10   7        0.11       -0.57      2.30 o 
  -7  10   7        8.93        8.12      5.08 o 
  -6  10   7       35.66       43.16      4.76 o 
  -5  10   7       41.54       38.45      2.73 o 
  -4  10   7       12.80       10.77      3.73 o 
  -3  10   7        6.45       11.57      5.09 o 
  -2  10   7        2.31       -1.51      5.34 o 
  -1  10   7       29.31       29.81      3.47 o 
   0  10   7        0.87        3.96      3.53 o 
   1  10   7        4.27        6.47      3.37 o 
   2  10   7        5.38        3.29      3.02 o 
   3  10   7      184.79      192.76      6.36 o 
   4  10   7       26.41       22.16      4.28 o 
   5  10   7       21.06       29.31      3.69 o 
   6  10   7        1.66        1.73      2.82 o 
   7  10   7        9.06       10.03      3.41 o 
  -8  11   7       75.07       90.74      4.91 o 
  -7  11   7       29.48       49.60     12.59 o 
  -6  11   7        0.96        0.31      2.86 o 
  -5  11   7        0.74        0.79      1.75 o 
  -4  11   7        1.21        3.59      1.82 o 
  -3  11   7       14.05       16.21      3.84 o 
  -2  11   7       45.00       61.20      4.78 o 
  -1  11   7       25.41       34.07      3.92 o 
   0  11   7       55.97       75.41      6.60 o 
   1  11   7        5.09        7.19      4.12 o 
   2  11   7       14.30       16.44      3.70 o 
   3  11   7        8.07        8.00      3.04 o 
 -22   0   8        0.01       -3.69      5.99 o 
 -21   0   8       29.38       30.34      6.48 o 
 -20   0   8       92.21       67.05      3.16 o 
 -19   0   8        1.25        1.24      2.28 o 
 -18   0   8      322.75      328.37     10.98 o 
 -17   0   8      244.39      251.11      6.73 o 
 -16   0   8     1018.08     1025.79     27.53 o 
 -15   0   8     1668.28     1626.97     39.09 o 
 -14   0   8       85.69       91.06      3.69 o 
 -13   0   8       91.79       97.31      4.21 o 
 -12   0   8      199.95      220.39     16.70 o 
 -11   0   8     2772.73     2979.51    126.66 o 
 -10   0   8      638.48      573.57     22.52 o 
  -9   0   8        0.35       -0.88      3.37 o 
  -8   0   8     1003.07     1181.79     41.59 o 
  -7   0   8      368.09      323.99      6.18 o 
  -6   0   8     1092.26     1050.39     29.36 o 
  -5   0   8       56.47       70.31      5.34 o 
  -4   0   8     2431.90     2738.10    116.83 o 
  -3   0   8     1196.69     1305.76     45.25 o 
  -2   0   8      889.90      965.29     27.30 o 
  -1   0   8      128.58      124.89      6.28 o 
   0   0   8      877.73     1011.40     38.13 o 
   1   0   8     5099.88     5409.38    182.36 o 
   2   0   8       99.82      180.37     88.22 o 
   3   0   8       44.67       54.60      7.30 o 
   4   0   8      122.09      115.79      7.07 o 
   5   0   8     1536.94     1536.40     44.30 o 
   6   0   8      134.13      110.43      6.37 o 
   7   0   8       48.40       47.75      4.94 o 
   8   0   8       32.99       28.11      4.37 o 
   9   0   8        3.25       -0.51      5.17 o 
  10   0   8      234.75      222.74      9.55 o 
  11   0   8       51.73       59.94      5.80 o 
  12   0   8        0.01       -0.64      3.63 o 
  13   0   8      233.38      228.45     10.92 o 
  14   0   8       85.91       84.75      9.27 o 
  15   0   8        3.01       -2.43      4.06 o 
  16   0   8        1.05        0.16      4.83 o 
 -22   1   8       16.66       15.85      4.44 o 
 -21   1   8        9.32        7.00      2.84 o 
 -20   1   8        2.51        1.56      1.62 o 
 -19   1   8       43.73       37.66      2.22 o 
 -18   1   8        0.01        0.15      0.78 o 
 -17   1   8        2.94        3.23      1.46 o 
 -16   1   8       66.41       62.99      2.22 o 
 -15   1   8      161.91      146.38      5.50 o 
 -14   1   8      189.21      192.90      5.94 o 
 -13   1   8      126.80      113.39      4.46 o 
 -12   1   8       13.16       15.40      2.25 o 
 -11   1   8      375.32      371.81      8.63 o 
 -10   1   8       83.76       92.04      4.25 o 
  -9   1   8       47.96       50.12      4.87 o 
  -8   1   8      453.32      484.16      8.85 o 
  -7   1   8      229.71      224.62      7.95 o 
  -6   1   8       74.26       85.51      2.53 o 
  -5   1   8       16.80        8.20      1.57 o 
  -4   1   8       68.54       74.86      2.64 o 
  -3   1   8     1849.82     1902.13     48.30 o 
  -2   1   8      120.95      124.36      4.60 o 
  -1   1   8      104.43       92.04      4.08 o 
   0   1   8       42.51       54.97      4.90 o 
   1   1   8        9.76       14.49      2.38 o 
   2   1   8      560.86      592.82     10.88 o 
   3   1   8      190.69      205.13      4.96 o 
   4   1   8      228.07      215.45      5.27 o 
   5   1   8       14.35       16.78      2.44 o 
   6   1   8      543.88      555.84     11.85 o 
   7   1   8      101.15      103.55      4.40 o 
   8   1   8        2.52       -0.30      2.50 o 
   9   1   8       98.25      103.56      5.99 o 
  10   1   8       73.11       74.88      4.59 o 
  11   1   8        8.36        8.22      3.41 o 
  12   1   8        0.15        1.16      2.36 o 
  13   1   8       12.11       12.38      4.63 o 
  14   1   8        8.56       10.51      3.55 o 
  15   1   8       21.80       26.78      5.50 o 
  16   1   8        1.53        2.45      3.57 o 
 -22   2   8        9.19        8.34      2.24 o 
 -21   2   8        4.05        5.93      2.05 o 
 -20   2   8        5.34        0.90      2.57 o 
 -19   2   8       31.68       32.67      3.61 o 
 -18   2   8       69.96       72.27      3.56 o 
 -17   2   8        1.00        1.57      0.62 o 
 -16   2   8       44.19       40.82      3.78 o 
 -15   2   8       24.12       26.39      2.18 o 
 -14   2   8       17.14       15.30      2.52 o 
 -13   2   8        5.78        6.98      1.75 o 
 -12   2   8      334.06      311.56      6.60 o 
 -11   2   8       70.68       71.17      2.55 o 
 -10   2   8      103.79       95.27      3.00 o 
  -9   2   8       59.89       67.43      2.12 o 
  -8   2   8        5.29        8.08      2.53 o 
  -7   2   8       38.47       55.05      2.27 o 
  -6   2   8      702.41      720.54     21.83 o 
  -5   2   8        6.39        4.61      1.48 o 
  -4   2   8      212.43      199.73      4.85 o 
  -3   2   8        0.27        5.01      1.95 o 
  -2   2   8     1899.23     1974.32     46.87 o 
  -1   2   8       18.88       23.61      2.41 o 
   0   2   8      573.29      548.75     11.16 o 
   1   2   8      176.48      157.49      5.64 o 
   2   2   8      142.97      148.93      4.19 o 
   3   2   8        2.39        3.06      1.56 o 
   4   2   8       47.01       43.39      2.61 o 
   5   2   8       64.28       85.84      3.77 o 
   6   2   8       67.66       61.32      3.49 o 
   7   2   8        6.19        4.10      2.63 o 
   8   2   8       78.63       82.62      4.01 o 
   9   2   8       45.47       50.14      3.99 o 
  10   2   8        2.13       -1.43      2.74 o 
  11   2   8       23.77       25.96      3.44 o 
  12   2   8       31.68       37.84      3.59 o 
  13   2   8       23.19       26.96      3.99 o 
  14   2   8        2.36        5.64      3.56 o 
  15   2   8        1.93        4.55      4.11 o 
  16   2   8        0.45        5.83      3.55 o 
 -21   3   8       11.33       16.77      2.74 o 
 -20   3   8        0.00        1.15      2.35 o 
 -19   3   8       36.77       37.10      3.06 o 
 -18   3   8       36.67       38.46      3.33 o 
 -17   3   8        0.02       -2.61      2.61 o 
 -16   3   8       35.60       40.15      3.06 o 
 -15   3   8       36.87       40.95      3.88 o 
 -14   3   8        0.19       -0.40      2.10 o 
 -13   3   8        8.45       11.88      1.90 o 
 -12   3   8       13.06       14.99      2.38 o 
 -11   3   8       29.43       30.16      2.70 o 
 -10   3   8        0.33       -0.58      1.48 o 
  -9   3   8       48.06       48.40      2.99 o 
  -8   3   8      211.46      205.28      4.23 o 
  -7   3   8       49.14       45.92      2.75 o 
  -6   3   8       24.11       23.57      1.86 o 
  -5   3   8     1841.16     1742.66     27.37 o 
  -4   3   8      751.40      716.24     10.07 o 
  -3   3   8       64.74       82.74      2.90 o 
  -2   3   8      206.08      200.93      4.53 o 
  -1   3   8        8.67        7.46      1.59 o 
   0   3   8       58.50       67.62      3.45 o 
   1   3   8        1.02        2.16      1.19 o 
   2   3   8       39.68       38.32      2.37 o 
   3   3   8       48.87       47.28      2.74 o 
   4   3   8       60.71       66.33      3.44 o 
   5   3   8      147.58      128.89      4.41 o 
   6   3   8        4.25        3.56      2.00 o 
   7   3   8       12.53        9.75      3.11 o 
   8   3   8       66.20       54.90      3.93 o 
   9   3   8       66.72       63.40      4.02 o 
  10   3   8      119.23      131.07      5.49 o 
  11   3   8       10.63       14.72      4.34 o 
  12   3   8       26.11       28.28      4.99 o 
  13   3   8        0.62        0.96      2.57 o 
  14   3   8       28.81       28.98      6.04 o 
  15   3   8       10.16       11.91      3.88 o 
  16   3   8        0.20        0.59      4.80 o 
 -21   4   8       17.79       21.07      3.33 o 
 -20   4   8       13.41       20.13      3.78 o 
 -19   4   8       17.81       15.32      3.37 o 
 -18   4   8        0.42        0.59      2.26 o 
 -17   4   8        6.52        5.88      2.19 o 
 -16   4   8        8.10        6.34      2.53 o 
 -15   4   8      376.79      353.21      9.52 o 
 -14   4   8       33.66       30.69      2.74 o 
 -13   4   8        2.46        4.08      2.18 o 
 -12   4   8       17.80       24.35      2.54 o 
 -11   4   8       69.92       66.09      3.37 o 
 -10   4   8       14.36       16.41      3.42 o 
  -9   4   8       56.68       63.46      2.51 o 
  -8   4   8        0.09        0.53      1.29 o 
  -7   4   8        1.73        1.41      1.06 o 
  -6   4   8       24.63       34.57      1.55 o 
  -5   4   8        4.72        5.69      1.33 o 
  -4   4   8       32.82       40.38      1.80 o 
  -3   4   8      168.33      179.28      2.92 o 
  -2   4   8      523.74      499.70      6.47 o 
  -1   4   8      353.73      381.07      6.71 o 
   0   4   8       13.31        9.81      1.56 o 
   1   4   8       29.53       34.04      2.30 o 
   2   4   8       60.80       60.47      2.16 o 
   3   4   8       92.43       85.58      4.05 o 
   4   4   8       50.62       53.28      2.82 o 
   5   4   8       26.44       34.27      2.77 o 
   6   4   8       30.61       26.24      3.28 o 
   7   4   8      161.94      149.61      4.50 o 
   8   4   8      243.18      266.56      7.11 o 
   9   4   8        8.99        9.16      2.24 o 
  10   4   8      106.11      129.70     21.05 o 
  11   4   8      246.34      219.57      7.97 o 
  12   4   8       78.99       77.90      5.03 o 
  13   4   8       19.08       13.65      2.85 o 
  14   4   8        7.50        3.87      3.18 o 
  15   4   8       22.88       24.91      3.40 o 
 -20   5   8        2.36        2.44      2.23 o 
 -19   5   8      134.12      125.10      7.15 o 
 -18   5   8        5.70        3.48      2.22 o 
 -17   5   8        7.98        8.03      3.01 o 
 -16   5   8        9.33       12.95      3.18 o 
 -15   5   8       29.01       38.87      3.21 o 
 -14   5   8        0.46       -0.19      1.64 o 
 -13   5   8       97.80       91.41      3.89 o 
 -12   5   8        0.08        0.96      1.80 o 
 -11   5   8       18.62       14.75      1.99 o 
 -10   5   8        5.64        2.99      1.45 o 
  -9   5   8        3.98        8.44      2.17 o 
  -8   5   8       31.74       32.35      2.26 o 
  -7   5   8       18.70       27.84      1.48 o 
  -6   5   8      724.50      727.76     10.21 o 
  -5   5   8       10.11       10.82      1.12 o 
  -4   5   8      336.66      344.57      4.96 o 
  -3   5   8     1032.98     1016.98     15.73 o 
  -2   5   8      877.79      853.09     11.92 o 
  -1   5   8       23.17       33.91      2.98 o 
   0   5   8      753.31      762.77     12.31 o 
   1   5   8      178.93      155.52      5.76 o 
   2   5   8      898.50      935.22     16.51 o 
   3   5   8       26.89       26.00      1.95 o 
   4   5   8      994.43      962.05     18.11 o 
   5   5   8      117.12      118.07      3.66 o 
   6   5   8       18.67       20.41      1.78 o 
   7   5   8      120.35      121.23      6.00 o 
   8   5   8        2.79        3.27      1.81 o 
   9   5   8      207.38      220.71      8.01 o 
  10   5   8       36.59       36.23      2.73 o 
  11   5   8        0.62        2.19      2.82 o 
  12   5   8        1.16       -0.75      2.13 o 
  13   5   8       16.46       10.66      2.53 o 
  14   5   8       92.90       96.97      5.55 o 
 -19   6   8       37.78       51.44      4.46 o 
 -18   6   8       18.94       22.64      3.47 o 
 -17   6   8        9.65       10.26      2.54 o 
 -16   6   8        0.07       -0.28      2.00 o 
 -15   6   8        7.86        8.13      3.27 o 
 -14   6   8        8.02        6.43      2.04 o 
 -13   6   8        6.48        1.58      1.49 o 
 -12   6   8      185.33      164.89      5.40 o 
 -11   6   8       52.30       49.97      2.41 o 
 -10   6   8      343.83      332.43      7.39 o 
  -9   6   8      129.22      127.17      4.78 o 
  -8   6   8       28.01       35.07      4.52 o 
  -7   6   8     1453.51     1360.84     20.20 o 
  -6   6   8      547.10      518.07      8.23 o 
  -5   6   8        9.05        9.81      2.04 o 
  -4   6   8      148.58      147.93      4.43 o 
  -3   6   8      303.33      265.63      5.51 o 
  -2   6   8      449.04      426.83      5.95 o 
  -1   6   8      246.00      245.60      8.25 o 
   0   6   8      746.59      658.19      9.11 o 
   1   6   8      100.91      101.34      2.40 o 
   2   6   8        5.69        4.70      1.77 o 
   3   6   8      142.83      139.05      4.78 o 
   4   6   8      141.72      128.71      6.07 o 
   5   6   8       51.55       51.54      4.37 o 
   6   6   8       47.24       53.02      2.65 o 
   7   6   8        5.58        7.91      1.49 o 
   8   6   8        0.01        0.30      1.28 o 
   9   6   8       16.21       20.28      2.16 o 
  10   6   8       36.04       40.01      6.88 o 
  11   6   8        1.91        1.92      1.51 o 
  12   6   8        1.39        2.71      2.11 o 
  13   6   8        0.00       -0.20      2.38 o 
 -18   7   8        2.96       -0.09      1.97 o 
 -17   7   8       32.29       35.99      7.36 o 
 -16   7   8        6.01        6.50      2.68 o 
 -15   7   8        1.97        1.17      1.56 o 
 -14   7   8       81.10       81.90      3.64 o 
 -13   7   8        1.31       -0.11      1.73 o 
 -12   7   8        4.58        3.82      1.67 o 
 -11   7   8       68.22       61.27      5.62 o 
 -10   7   8       13.68       22.02      2.76 o 
  -9   7   8       10.08       11.23      1.72 o 
  -8   7   8        4.18        0.89      1.35 o 
  -7   7   8      137.42      138.15      2.83 o 
  -6   7   8      119.52      125.94      2.93 o 
  -5   7   8        5.18        6.43      1.39 o 
  -4   7   8      904.60      910.01     27.69 o 
  -3   7   8      309.76      314.28     11.66 o 
  -2   7   8       62.86       62.80      5.22 o 
  -1   7   8       12.47       11.50      3.12 o 
   0   7   8      817.78      780.63     16.42 o 
   1   7   8       19.95       26.69      5.12 o 
   2   7   8       84.20       87.69      4.37 o 
   3   7   8      304.07      301.61      7.86 o 
   4   7   8       76.63       66.98      4.72 o 
   5   7   8      100.47       84.01      2.11 o 
   6   7   8       23.55       18.53      2.14 o 
   7   7   8       92.30       91.52      2.52 o 
   8   7   8       24.88       26.38      1.88 o 
   9   7   8       19.29       19.98      2.85 o 
  10   7   8        0.28        2.38      2.32 o 
  11   7   8        4.52        3.06      1.73 o 
  12   7   8        2.05        3.11      3.71 o 
 -16   8   8       11.92       15.02      2.20 o 
 -15   8   8       36.18       39.30      2.65 o 
 -14   8   8        2.36        2.42      1.54 o 
 -13   8   8       37.89       42.42      3.77 o 
 -12   8   8       58.72       67.18      3.01 o 
 -11   8   8        0.24       -0.23      1.73 o 
 -10   8   8        0.10       -0.61      1.62 o 
  -9   8   8       23.04       25.41      1.78 o 
  -8   8   8       12.79       12.52      2.05 o 
  -7   8   8      305.40      298.82      4.32 o 
  -6   8   8       74.42       77.52      6.52 o 
  -5   8   8       22.93       24.86      6.01 o 
  -4   8   8      153.13      167.30      6.08 o 
  -3   8   8      368.19      340.72     10.61 o 
  -2   8   8      242.30      240.85     11.37 o 
  -1   8   8       61.79       57.78      4.80 o 
   0   8   8       39.12       44.55      3.59 o 
   1   8   8       10.50        6.62      2.72 o 
   2   8   8       25.73       20.32      3.25 o 
   3   8   8      157.49      139.74      6.77 o 
   4   8   8        9.72       11.97      2.94 o 
   5   8   8       10.25       13.12      3.76 o 
   6   8   8        0.31        0.57      3.08 o 
   7   8   8       32.90       43.44      5.83 o 
   8   8   8        4.10        1.56      3.47 o 
   9   8   8       11.97       28.00      5.56 o 
  10   8   8       10.72       10.46      3.65 o 
  11   8   8        1.08       -4.17      6.29 o 
 -14   9   8       24.61       26.36      2.31 o 
 -13   9   8        0.28        0.11      1.37 o 
 -12   9   8        1.40        0.34      2.38 o 
 -11   9   8        0.44       -2.22      2.76 o 
 -10   9   8       75.21       81.46      4.25 o 
  -9   9   8        6.77        2.97      3.20 o 
  -8   9   8       27.08       34.15      4.38 o 
  -7   9   8       10.18        6.46      1.93 o 
  -6   9   8        7.88        8.80      2.25 o 
  -5   9   8        9.97       10.62      2.92 o 
  -4   9   8        4.38        3.60      2.39 o 
  -3   9   8        2.97        2.88      2.73 o 
  -2   9   8       19.79       20.08      6.62 o 
  -1   9   8        1.07        2.10      2.39 o 
   0   9   8       43.51       41.66      3.83 o 
   1   9   8       19.59       19.76      4.57 o 
   2   9   8        0.01        0.93      2.24 o 
   3   9   8      105.17      109.62      6.33 o 
   4   9   8        0.02        2.98      2.70 o 
   5   9   8        1.72        2.06      2.65 o 
   6   9   8       14.42       21.29      4.00 o 
   7   9   8       62.17       60.72      6.10 o 
   8   9   8        2.05        4.00      3.27 o 
 -11  10   8       25.41       27.99      3.92 o 
 -10  10   8        3.50        4.56      3.36 o 
  -9  10   8        4.69        3.67      2.23 o 
  -8  10   8        0.08       -0.51      2.49 o 
  -7  10   8       41.28       61.80      6.15 o 
  -6  10   8        9.06       10.83      4.61 o 
  -5  10   8        8.63        8.99      2.41 o 
  -4  10   8       19.56       15.10      3.48 o 
  -3  10   8       30.20       38.52      4.46 o 
  -2  10   8        3.66        1.56      4.22 o 
  -1  10   8       22.93       24.51      3.32 o 
   0  10   8        0.25        0.96      2.67 o 
   1  10   8       18.73       15.63      3.26 o 
   2  10   8       39.83       42.66      4.37 o 
   3  10   8        3.33        4.79      3.39 o 
   4  10   8       32.02       30.93      4.14 o 
   5  10   8       13.20       14.34      3.26 o 
   6  10   8        0.64        4.66      3.73 o 
  -7  11   8        6.16       11.23      3.89 o 
  -6  11   8        0.09       -0.97      2.54 o 
  -5  11   8       18.15       21.36      8.64 o 
  -4  11   8        3.96        2.19      6.88 o 
  -3  11   8       13.26       11.79      3.74 o 
  -2  11   8       13.58       12.57      4.03 o 
  -1  11   8        7.46        2.54      3.13 o 
   0  11   8       33.04       37.35      4.75 o 
   1  11   8        3.57        3.01      3.67 o 
 -22   1   9        0.74       -0.22      3.69 o 
 -21   1   9        8.45        6.70      4.00 o 
 -20   1   9        0.02       -0.74      3.49 o 
 -19   1   9        0.22        0.83      1.16 o 
 -18   1   9       11.28        7.57      2.31 o 
 -17   1   9       92.00       92.14      3.94 o 
 -16   1   9      177.29      170.35      5.58 o 
 -15   1   9       59.64       60.82      3.24 o 
 -14   1   9       21.75       20.36      3.97 o 
 -13   1   9      286.39      275.83      7.45 o 
 -12   1   9      264.22      261.56     12.60 o 
 -11   1   9      300.99      297.70     12.75 o 
 -10   1   9      189.03      191.81      9.61 o 
  -9   1   9       16.63       18.98      3.14 o 
  -8   1   9      105.70       86.41      4.24 o 
  -7   1   9       23.94       26.76      1.41 o 
  -6   1   9      155.55      153.01      4.08 o 
  -5   1   9        0.54        0.40      1.73 o 
  -4   1   9        8.63        3.91      1.55 o 
  -3   1   9      227.66      236.25      8.90 o 
  -2   1   9      314.71      264.95      7.08 o 
  -1   1   9       10.76        8.74      2.11 o 
   0   1   9      246.09      303.07      6.77 o 
   1   1   9      617.43      662.55     12.34 o 
   2   1   9       33.57       39.69      2.72 o 
   3   1   9        3.34        4.29      2.15 o 
   4   1   9      100.23      100.72      3.98 o 
   5   1   9      238.81      235.75      6.16 o 
   6   1   9       36.45       30.06      3.76 o 
   7   1   9        5.56        5.86      2.91 o 
   8   1   9       33.69       40.78      3.81 o 
   9   1   9        0.01       -1.57      2.45 o 
  10   1   9      192.06      201.73      8.84 o 
  11   1   9        3.57        1.55      2.43 o 
  12   1   9        0.91       -1.08      2.67 o 
  13   1   9       17.86       15.14      4.11 o 
  14   1   9      104.11      108.20      7.08 o 
  15   1   9        3.51        4.98      4.33 o 
 -21   2   9        2.44        3.99      4.52 o 
 -20   2   9        8.58        9.91      1.92 o 
 -19   2   9        1.12       -0.29      1.41 o 
 -18   2   9        9.92        6.41      2.70 o 
 -17   2   9        8.73        8.72      1.85 o 
 -16   2   9      135.49      138.19      4.95 o 
 -15   2   9       22.05       20.42      2.37 o 
 -14   2   9       20.03       18.59      2.70 o 
 -13   2   9      566.05      585.25     14.35 o 
 -12   2   9      556.41      518.54     10.71 o 
 -11   2   9       88.46       89.59      3.28 o 
 -10   2   9       90.04       89.57     10.69 o 
  -9   2   9      630.62      624.00     47.12 o 
  -8   2   9      388.79      430.07     21.56 o 
  -7   2   9        8.46        6.09      1.53 o 
  -6   2   9      154.24      162.58      4.62 o 
  -5   2   9      485.90      500.80     12.11 o 
  -4   2   9      285.70      268.38      6.76 o 
  -3   2   9     1127.80     1203.40     23.44 o 
  -2   2   9      178.69      184.92      6.24 o 
  -1   2   9      377.53      354.83      8.35 o 
   0   2   9       66.71       65.94      2.84 o 
   1   2   9      290.90      315.01      6.27 o 
   2   2   9        0.78       -0.05      1.58 o 
   3   2   9        3.61        2.09      2.11 o 
   4   2   9      139.46      136.32      4.94 o 
   5   2   9       54.06       55.67      3.76 o 
   6   2   9      269.72      262.82      9.25 o 
   7   2   9       10.15       12.50      2.56 o 
   8   2   9      114.07      118.06      5.28 o 
   9   2   9       24.57       23.74      3.53 o 
  10   2   9       27.35       37.77      3.90 o 
  11   2   9       20.95       24.21      3.33 o 
  12   2   9       10.13       11.62      4.60 o 
  13   2   9       18.85       18.49      3.81 o 
  14   2   9       17.66       18.57      4.90 o 
  15   2   9        1.97       -1.15      2.87 o 
 -21   3   9        0.00        1.13      1.72 o 
 -20   3   9        7.08       11.82      2.59 o 
 -19   3   9        1.47        0.59      2.36 o 
 -18   3   9        1.12        1.87      2.29 o 
 -17   3   9       15.70       15.41      2.26 o 
 -16   3   9       44.97       43.14      3.98 o 
 -15   3   9       10.84       10.32      1.92 o 
 -14   3   9        2.67        3.03      1.99 o 
 -13   3   9        0.30        1.27      1.39 o 
 -12   3   9       75.60       70.64      4.13 o 
 -11   3   9      159.72      170.72      5.66 o 
 -10   3   9        0.55        2.54      1.48 o 
  -9   3   9       88.72       84.41      4.50 o 
  -8   3   9      465.21      453.15     11.61 o 
  -7   3   9      991.32     1029.39     26.17 o 
  -6   3   9      137.79      125.08      2.68 o 
  -5   3   9       17.24       14.13      1.49 o 
  -4   3   9      529.76      512.73     10.27 o 
  -3   3   9       68.66       80.18      3.53 o 
  -2   3   9       76.45       69.01      4.38 o 
  -1   3   9        0.10       -0.06      1.83 o 
   0   3   9       11.25       12.34      1.69 o 
   1   3   9       72.42       68.35      3.07 o 
   2   3   9       29.89       34.55      3.32 o 
   3   3   9      169.88      183.20      5.17 o 
   4   3   9       28.31       35.28      3.73 o 
   5   3   9      148.27      160.42      7.80 o 
   6   3   9      279.84      279.67      8.09 o 
   7   3   9       72.79       73.68      5.28 o 
   8   3   9       93.69      105.22      4.32 o 
   9   3   9        8.37        5.87      3.67 o 
  10   3   9       11.80        8.21      2.49 o 
  11   3   9       15.90       14.48      3.07 o 
  12   3   9        0.37        0.10      2.22 o 
  13   3   9       11.29       12.12      3.84 o 
  14   3   9        1.14        2.30      3.61 o 
  15   3   9        2.76        6.15      3.88 o 
 -20   4   9       10.78       10.06      3.35 o 
 -19   4   9        0.15        0.86      1.76 o 
 -18   4   9        1.90        2.45      1.86 o 
 -17   4   9        2.00        3.11      1.88 o 
 -16   4   9        0.80        1.55      2.67 o 
 -15   4   9        0.60        0.76      1.93 o 
 -14   4   9       65.81       63.73      3.83 o 
 -13   4   9       23.03       25.18      2.58 o 
 -12   4   9      188.15      202.95      6.63 o 
 -11   4   9        2.34        4.13      1.76 o 
 -10   4   9      118.53      126.51      3.69 o 
  -9   4   9       43.43       41.86      3.10 o 
  -8   4   9      210.77      202.94      5.24 o 
  -7   4   9        1.34        1.25      0.90 o 
  -6   4   9       25.83       28.52      1.82 o 
  -5   4   9       54.57       62.65      2.18 o 
  -4   4   9       34.04       40.74      2.44 o 
  -3   4   9      175.96      154.37      3.08 o 
  -2   4   9      320.47      318.39      7.99 o 
  -1   4   9        2.10        2.26      2.07 o 
   0   4   9       13.57       18.06      2.06 o 
   1   4   9        0.29        1.25      1.88 o 
   2   4   9        0.13        1.17      1.54 o 
   3   4   9        3.50        1.94      1.40 o 
   4   4   9      113.75      115.39      3.72 o 
   5   4   9      126.63      136.03      3.99 o 
   6   4   9        0.64        0.13      2.00 o 
   7   4   9       27.39       35.26      4.25 o 
   8   4   9       13.57       15.32      2.27 o 
   9   4   9       35.03       35.08      3.18 o 
  10   4   9        4.30        2.21      2.37 o 
  11   4   9       31.76       48.22      5.96 o 
  12   4   9       98.96       95.12      5.09 o 
  13   4   9       20.50       30.42      3.59 o 
  14   4   9       14.60       11.88      3.10 o 
 -20   5   9        0.98        0.89      2.61 o 
 -19   5   9       16.20       14.68      2.65 o 
 -18   5   9        9.26        8.63      2.66 o 
 -17   5   9       12.09       10.48      2.81 o 
 -16   5   9        5.21        4.19      1.99 o 
 -15   5   9       20.99       23.02      5.06 o 
 -14   5   9       43.67       41.55      3.42 o 
 -13   5   9      207.25      199.87      5.04 o 
 -12   5   9       50.62       58.13      4.38 o 
 -11   5   9       94.72       78.21      7.18 o 
 -10   5   9        3.02        4.31      1.92 o 
  -9   5   9        2.98        3.68      1.76 o 
  -8   5   9      173.81      181.50      4.64 o 
  -7   5   9        0.43        1.89      1.18 o 
  -6   5   9       83.25       80.78      2.63 o 
  -5   5   9        4.11        3.44      1.42 o 
  -4   5   9      202.88      180.32      3.82 o 
  -3   5   9      172.22      185.91      3.72 o 
  -2   5   9      465.84      453.85      6.36 o 
  -1   5   9      117.48      125.14      2.79 o 
   0   5   9       56.64       50.24      2.66 o 
   1   5   9      518.83      509.13     10.66 o 
   2   5   9       16.28       13.74      1.44 o 
   3   5   9      246.92      248.40      5.03 o 
   4   5   9        7.37       11.13      3.28 o 
   5   5   9        5.51        3.19      1.60 o 
   6   5   9      182.76      174.17      5.08 o 
   7   5   9       13.61       13.40      2.24 o 
   8   5   9       81.24       97.08     10.92 o 
   9   5   9        7.54        5.56      2.67 o 
  10   5   9       92.60       97.71      4.59 o 
  11   5   9        6.26        6.13      2.41 o 
  12   5   9        3.98        5.99      3.29 o 
  13   5   9       29.96       32.42      3.10 o 
 -19   6   9       13.49       17.87      5.80 o 
 -18   6   9        0.39        1.98      2.08 o 
 -17   6   9       19.66       20.20      2.80 o 
 -16   6   9       20.70       22.68      2.89 o 
 -15   6   9       51.88       48.03      3.82 o 
 -14   6   9        6.16        3.65      1.84 o 
 -13   6   9      105.55       95.73      3.89 o 
 -12   6   9       53.76       49.27      3.62 o 
 -11   6   9       15.92       15.99      2.39 o 
 -10   6   9       41.72       44.90      3.21 o 
  -9   6   9      461.10      427.06      9.16 o 
  -8   6   9       37.10       63.86     15.14 o 
  -7   6   9        1.96        3.30      1.31 o 
  -6   6   9      727.41      736.82     16.17 o 
  -5   6   9      354.98      332.28      7.72 o 
  -4   6   9       39.18       42.50      1.41 o 
  -3   6   9      419.54      407.12      6.91 o 
  -2   6   9      265.16      256.17      4.85 o 
  -1   6   9      307.82      293.13     10.56 o 
   0   6   9       58.17       58.53      2.93 o 
   1   6   9      127.05      110.79      2.10 o 
   2   6   9        0.38        2.32      1.25 o 
   3   6   9       18.96       17.78      2.00 o 
   4   6   9      149.31      148.31      7.69 o 
   5   6   9       10.60       11.02      1.66 o 
   6   6   9       14.80       14.82      2.00 o 
   7   6   9        6.16        5.95      1.52 o 
   8   6   9       13.31       13.02      2.12 o 
   9   6   9       16.29       13.88      1.73 o 
  10   6   9       47.59       47.42      5.98 o 
  11   6   9        3.26        3.61      1.98 o 
  12   6   9        0.01        0.50      1.43 o 
 -17   7   9        3.05        3.51      3.01 o 
 -16   7   9        3.68        2.88      2.82 o 
 -15   7   9        4.20        2.61      1.72 o 
 -14   7   9        1.84        9.77      1.95 o 
 -13   7   9        0.77        1.14      1.74 o 
 -12   7   9       55.95       51.23      3.88 o 
 -11   7   9       55.56       56.35      3.33 o 
 -10   7   9       23.93       26.73      2.35 o 
  -9   7   9        9.28        8.17      1.66 o 
  -8   7   9      328.92      278.38      6.54 o 
  -7   7   9       70.74       72.77      3.20 o 
  -6   7   9      213.61      188.12      5.05 o 
  -5   7   9        6.53       10.14      1.04 o 
  -4   7   9      173.32      163.04      6.28 o 
  -3   7   9      115.46      107.90      6.55 o 
  -2   7   9        0.05       -0.61      2.19 o 
  -1   7   9      308.06      301.59      7.45 o 
   0   7   9        0.00        0.06      2.43 o 
   1   7   9       19.15       20.04      3.46 o 
   2   7   9       22.91       19.94      3.80 o 
   3   7   9       44.03       44.08      4.67 o 
   4   7   9       27.67       29.50      1.93 o 
   5   7   9       76.60       88.56      5.06 o 
   6   7   9       19.95       20.43      2.11 o 
   7   7   9       11.68       11.98      2.33 o 
   8   7   9       61.96       69.84      5.83 o 
   9   7   9       16.57       11.60      3.76 o 
  10   7   9        0.22        0.52      3.09 o 
  11   7   9        0.22        3.66      3.95 o 
 -16   8   9       36.99       49.53      2.92 o 
 -15   8   9        1.10        1.59      1.65 o 
 -14   8   9       15.42        6.88      1.87 o 
 -13   8   9       12.97       12.58      2.98 o 
 -12   8   9        7.43        9.58      2.72 o 
 -11   8   9        9.89        4.84      2.21 o 
 -10   8   9      209.72      208.30      6.13 o 
  -9   8   9       82.81       72.70      3.58 o 
  -8   8   9        0.54        0.74      0.86 o 
  -7   8   9        9.53        9.03      1.09 o 
  -6   8   9        2.86        4.45      2.02 o 
  -5   8   9      129.84      127.45      5.58 o 
  -4   8   9       62.11       61.48      4.79 o 
  -3   8   9       35.98       38.55      3.94 o 
  -2   8   9        6.53       13.76      3.19 o 
  -1   8   9       49.03       52.69      4.44 o 
   0   8   9        0.90       -0.41      1.83 o 
   1   8   9        5.64        8.14      2.53 o 
   2   8   9        9.02       18.42      5.12 o 
   3   8   9        1.51        3.52      2.50 o 
   4   8   9        0.99       -1.42      2.92 o 
   5   8   9       98.88      105.77      6.58 o 
   6   8   9        1.30       -0.01      2.48 o 
   7   8   9        8.15       13.93      3.51 o 
   8   8   9        4.65        2.76      3.65 o 
   9   8   9       17.81       12.42      4.22 o 
 -13   9   9        0.76       -2.70      2.70 o 
 -12   9   9       54.17       58.66      5.14 o 
 -11   9   9       26.88       25.97      5.04 o 
 -10   9   9        7.75        3.25      2.75 o 
  -9   9   9        0.05       -0.20      2.65 o 
  -8   9   9       93.70      102.59      6.82 o 
  -7   9   9       36.40       42.82      3.46 o 
  -6   9   9       38.85       45.73      6.24 o 
  -5   9   9        2.58        4.94      3.85 o 
  -4   9   9       55.91       51.15      4.23 o 
  -3   9   9       13.53       18.00      3.47 o 
  -2   9   9        0.09       -1.21      2.47 o 
  -1   9   9        2.81        0.49      3.70 o 
   0   9   9       43.10       52.98      3.62 o 
   1   9   9        1.00        1.25      2.42 o 
   2   9   9        3.92        5.46      2.46 o 
   3   9   9        2.45        2.23      2.66 o 
   4   9   9        0.18        0.49      2.78 o 
   5   9   9        0.98        3.83      3.46 o 
   6   9   9       12.91       10.43      3.34 o 
   7   9   9        1.09        1.92      2.88 o 
 -10  10   9        7.96        4.69      2.78 o 
  -9  10   9       11.52       11.39      3.90 o 
  -8  10   9        0.68        5.68      3.33 o 
  -7  10   9       10.54       17.45      5.85 o 
  -6  10   9       33.87       39.94      6.59 o 
  -5  10   9       36.89       51.59      7.53 o 
  -4  10   9        8.90       11.16      3.49 o 
  -3  10   9        2.98        6.02      3.05 o 
  -2  10   9        8.95        8.06      3.39 o 
  -1  10   9        0.05       -1.01      3.15 o 
   0  10   9       10.40       10.74      3.52 o 
   1  10   9       21.25       21.42      3.90 o 
   2  10   9       31.14       29.06      3.45 o 
   3  10   9        7.45        4.54      3.40 o 
   4  10   9       36.21       41.48      5.67 o 
 -21   0  10        2.76        1.07      4.55 o 
 -20   0  10       17.45       26.05     23.86 o 
 -19   0  10       17.93       17.71      7.98 o 
 -18   0  10      141.41      132.66     22.04 o 
 -17   0  10       12.86       10.76      6.81 o 
 -16   0  10      342.87      340.69     19.19 o 
 -15   0  10       98.98      102.19     10.98 o 
 -14   0  10      187.87      203.49     14.21 o 
 -13   0  10      407.98      395.60     20.30 o 
 -12   0  10      633.89      603.33     38.28 o 
 -11   0  10      251.73      242.87     14.87 o 
 -10   0  10      446.64      419.15     19.64 o 
  -9   0  10     1277.52     1175.56     58.95 o 
  -8   0  10      122.17      112.16      3.76 o 
  -7   0  10      490.17      462.01      9.42 o 
  -6   0  10      177.85      203.59      8.42 o 
  -5   0  10      401.00      380.53     15.39 o 
  -4   0  10       30.95       39.96      5.64 o 
  -3   0  10      366.64      334.02     14.00 o 
  -2   0  10       58.26       74.44      4.66 o 
  -1   0  10        2.20      484.59    296.43 o 
   0   0  10      804.74      851.08     24.44 o 
   1   0  10       27.97      359.45    177.41 o 
   2   0  10      327.60      288.30     14.88 o 
   3   0  10       16.20       23.24      4.98 o 
   4   0  10      172.63      171.72      9.54 o 
   5   0  10      585.67      586.54     17.21 o 
   6   0  10       19.41       13.07      3.86 o 
   7   0  10       29.23       33.31      6.26 o 
   8   0  10        0.61        2.45      6.03 o 
   9   0  10      115.42      106.26      7.14 o 
  10   0  10        7.36        9.33      5.53 o 
  11   0  10       22.17       10.93     12.19 o 
  12   0  10      193.49      201.26     12.54 o 
  13   0  10       27.81       24.78      5.55 o 
  14   0  10        0.09        0.58      3.80 o 
 -21   1  10       15.93       14.72      7.38 o 
 -20   1  10        0.29        4.57      3.98 o 
 -19   1  10       31.36       15.55     10.52 o 
 -18   1  10        8.66        4.99      2.06 o 
 -17   1  10        0.34        0.05      1.37 o 
 -16   1  10       39.35       48.39      4.65 o 
 -15   1  10      389.51      362.41     13.72 o 
 -14   1  10      265.10      260.64     17.70 o 
 -13   1  10       21.23       29.88      5.28 o 
 -12   1  10     1294.45     1302.42     37.69 o 
 -11   1  10      247.84      263.15     15.31 o 
 -10   1  10       15.99       17.62      5.21 o 
  -9   1  10      961.62      982.60     20.65 o 
  -8   1  10     1144.21     1155.88     57.05 o 
  -7   1  10      270.16      283.75      5.22 o 
  -6   1  10      123.46      117.80      3.57 o 
  -5   1  10     1125.45     1079.85     21.69 o 
  -4   1  10        0.48        2.15      2.53 o 
  -3   1  10        0.39       -0.78      2.32 o 
  -2   1  10      323.96      333.93     14.91 o 
  -1   1  10      251.19      247.81      7.95 o 
   0   1  10      327.05      362.23      8.25 o 
   1   1  10       95.69       84.36      3.66 o 
   2   1  10      189.33      170.19      5.43 o 
   3   1  10       90.39       83.82      3.92 o 
   4   1  10       49.82       65.71      4.18 o 
   5   1  10       54.61       53.44      3.57 o 
   6   1  10      157.62      157.64      5.92 o 
   7   1  10       19.66       22.62      3.36 o 
   8   1  10       60.56       60.84      5.04 o 
   9   1  10      160.00      159.02      5.99 o 
  10   1  10       12.22        8.67      3.63 o 
  11   1  10       15.35       17.48      3.67 o 
  12   1  10        1.08       -0.53      3.53 o 
  13   1  10        4.91        5.21      3.37 o 
  14   1  10        1.95        1.35      2.79 o 
 -21   2  10        5.06        5.57      3.91 o 
 -20   2  10        0.15       -1.40      3.68 o 
 -19   2  10        5.21        2.72      1.29 o 
 -18   2  10       32.63       35.28      3.07 o 
 -17   2  10       36.32       36.01      3.17 o 
 -16   2  10       27.58       29.71      3.35 o 
 -15   2  10        0.08        1.66      1.16 o 
 -14   2  10        9.32       10.11      1.71 o 
 -13   2  10      107.18      103.01      8.07 o 
 -12   2  10       31.03       33.54      7.47 o 
 -11   2  10       49.36       53.40      5.08 o 
 -10   2  10        5.31        2.24      1.65 o 
  -9   2  10       12.82       20.06      6.92 o 
  -8   2  10      471.65      450.41      8.15 o 
  -7   2  10      251.71      210.40      9.72 o 
  -6   2  10      103.29      122.58      3.36 o 
  -5   2  10      179.29      175.22      4.41 o 
  -4   2  10       28.48       20.61      2.41 o 
  -3   2  10      127.53      141.07      9.15 o 
  -2   2  10      394.11      356.03     18.17 o 
  -1   2  10       93.54       86.03      3.77 o 
   0   2  10      412.23      380.00      7.72 o 
   1   2  10       38.01       45.23      3.41 o 
   2   2  10       40.51       42.06      3.76 o 
   3   2  10      158.13      143.82      6.50 o 
   4   2  10      413.37      403.65     12.23 o 
   5   2  10      664.72      639.81     14.32 o 
   6   2  10       50.74       49.64      5.06 o 
   7   2  10        5.91        7.43      2.53 o 
   8   2  10       11.61       13.21      3.24 o 
   9   2  10      261.54      251.11     10.00 o 
  10   2  10       33.28       37.69      3.73 o 
  11   2  10        6.14        4.08      2.98 o 
  12   2  10        8.65        9.43      3.66 o 
  13   2  10        8.93       12.36      3.42 o 
  14   2  10        2.01       -0.12      2.96 o 
 -21   3  10        7.11        9.72      4.20 o 
 -20   3  10       17.87       20.07      3.00 o 
 -19   3  10        3.01        1.77      1.50 o 
 -18   3  10       10.33       10.99      2.96 o 
 -17   3  10        2.92        3.42      2.28 o 
 -16   3  10        5.21        5.70      2.36 o 
 -15   3  10       27.26       22.80      3.43 o 
 -14   3  10        4.18        6.48      1.77 o 
 -13   3  10       78.85       72.69      3.22 o 
 -12   3  10      143.27      134.40      7.81 o 
 -11   3  10        5.98        1.70      2.25 o 
 -10   3  10       36.21       36.06      6.37 o 
  -9   3  10      345.79      333.38      7.08 o 
  -8   3  10      746.45      717.72     15.98 o 
  -7   3  10        0.56        3.84      0.80 o 
  -6   3  10       18.63       11.07      1.05 o 
  -5   3  10      160.95      130.35      3.36 o 
  -4   3  10       19.41       30.77      2.27 o 
  -3   3  10       26.45       23.60      3.32 o 
  -2   3  10       74.90       62.06      3.19 o 
  -1   3  10       59.10       54.98      9.00 o 
   0   3  10        0.27       -1.27      1.62 o 
   1   3  10      144.24      141.08      4.56 o 
   2   3  10      716.21      715.43     14.60 o 
   3   3  10      185.95      171.24      5.72 o 
   4   3  10      119.61      110.52      5.27 o 
   5   3  10       67.99       67.79      5.77 o 
   6   3  10      115.93      128.92      5.44 o 
   7   3  10      466.19      464.96     10.44 o 
   8   3  10        0.51        2.05      2.54 o 
   9   3  10        5.79       16.71      3.98 o 
  10   3  10        2.67        0.46      2.16 o 
  11   3  10       25.99       22.87      3.72 o 
  12   3  10       21.74       22.61      3.76 o 
  13   3  10        7.70        9.14      4.38 o 
 -20   4  10        0.00       -0.41      1.67 o 
 -19   4  10       24.20       27.39      3.53 o 
 -18   4  10        7.73        6.20      2.59 o 
 -17   4  10       65.43       65.97      5.21 o 
 -16   4  10      185.41      180.89      6.54 o 
 -15   4  10       30.54       31.65      6.72 o 
 -14   4  10       18.46       18.39      2.57 o 
 -13   4  10      114.42      102.81      5.20 o 
 -12   4  10      561.35      524.00     10.43 o 
 -11   4  10        2.43        2.91      2.73 o 
 -10   4  10      146.75      132.68      7.44 o 
  -9   4  10      251.02      266.29      9.80 o 
  -8   4  10       71.58       68.70      5.74 o 
  -7   4  10       40.95       34.61      2.15 o 
  -6   4  10        9.13       11.28      1.56 o 
  -5   4  10      190.08      176.71     14.14 o 
  -4   4  10      169.32      153.55      8.00 o 
  -3   4  10      772.07      719.14     28.57 o 
  -2   4  10      208.08      200.25      5.77 o 
  -1   4  10      201.44      217.95      6.65 o 
   0   4  10     1000.05     1112.14    123.08 o 
   1   4  10     1300.36     1435.64    146.94 o 
   2   4  10      511.53      497.79     13.07 o 
   3   4  10        0.20        0.89      2.08 o 
   4   4  10      143.32      138.83      5.07 o 
   5   4  10     1000.09      986.50     21.18 o 
   6   4  10       26.86       30.05      5.39 o 
   7   4  10       62.98       55.01      4.14 o 
   8   4  10        0.21       -0.17      1.67 o 
   9   4  10      122.70      121.10      5.40 o 
  10   4  10        6.46        3.83      2.56 o 
  11   4  10       33.10       35.78      8.84 o 
  12   4  10       13.89       17.48      4.44 o 
  13   4  10       13.64       27.00      9.61 o 
 -19   5  10        5.76        7.66      3.17 o 
 -18   5  10       15.59       17.28      3.12 o 
 -17   5  10      182.01      184.49      5.77 o 
 -16   5  10       38.56       32.02      5.07 o 
 -15   5  10       22.52       24.56      3.54 o 
 -14   5  10       14.51       15.85      2.97 o 
 -13   5  10       53.56       62.11      3.45 o 
 -12   5  10        0.17       -0.85      1.93 o 
 -11   5  10        1.54        1.12      1.49 o 
 -10   5  10      129.06      131.18      5.43 o 
  -9   5  10       76.19       85.01      9.43 o 
  -8   5  10       21.67       20.30      2.35 o 
  -7   5  10       46.43       38.54      2.24 o 
  -6   5  10       25.72       21.76      1.61 o 
  -5   5  10      105.81       90.70      5.02 o 
  -4   5  10      948.91      947.83     16.80 o 
  -3   5  10      110.68      124.74     10.61 o 
  -2   5  10       36.16       51.06      7.27 o 
  -1   5  10      215.65      197.96      8.14 o 
   0   5  10      334.54      297.18      8.10 o 
   1   5  10       46.76       44.70      2.47 o 
   2   5  10       53.35       61.37      2.70 o 
   3   5  10      176.48      164.16      4.40 o 
   4   5  10       20.38       28.37      3.40 o 
   5   5  10        0.19        1.37      1.31 o 
   6   5  10       84.31       89.74      3.26 o 
   7   5  10        4.00        5.59      2.68 o 
   8   5  10        3.42        3.26      1.72 o 
   9   5  10        0.00        1.19      2.60 o 
  10   5  10       36.80       37.91      3.16 o 
  11   5  10        8.74       11.16      2.76 o 
  12   5  10       16.59       21.28      5.16 o 
 -18   6  10        7.37        6.91      2.23 o 
 -17   6  10        7.46        7.90      2.29 o 
 -16   6  10        0.29        0.28      1.59 o 
 -15   6  10        4.92        4.33      2.41 o 
 -14   6  10        8.45        4.90      2.29 o 
 -13   6  10        0.11        2.78      2.14 o 
 -12   6  10        9.80        9.35      2.21 o 
 -11   6  10       26.83       31.44      2.85 o 
 -10   6  10      128.82      144.05     16.13 o 
  -9   6  10       26.49       27.80      5.33 o 
  -8   6  10       48.67       48.59      1.67 o 
  -7   6  10       74.85       65.20      3.33 o 
  -6   6  10       70.99       73.55      2.18 o 
  -5   6  10       79.17       82.68      2.99 o 
  -4   6  10      246.00      218.10      4.28 o 
  -3   6  10       17.08       14.80      2.47 o 
  -2   6  10       18.51       18.20      2.71 o 
  -1   6  10        2.24        5.67      1.24 o 
   0   6  10       17.10       16.48      1.40 o 
   1   6  10       73.97       66.38      2.06 o 
   2   6  10        3.71        6.31      1.88 o 
   3   6  10       47.90       39.65      1.96 o 
   4   6  10      120.32      109.19      3.63 o 
   5   6  10        0.92        1.06      1.51 o 
   6   6  10        4.06        5.06      1.75 o 
   7   6  10       67.81       69.43      4.49 o 
   8   6  10       51.34       48.91      2.39 o 
   9   6  10        0.13       -2.02      2.50 o 
  10   6  10        3.00        1.83      1.74 o 
  11   6  10        0.10       -1.36      1.48 o 
 -17   7  10        6.31        5.23      2.47 o 
 -16   7  10       76.18       86.00      5.08 o 
 -15   7  10       36.67       41.38      5.48 o 
 -14   7  10       20.39       26.26      3.72 o 
 -13   7  10       49.32       48.10      4.06 o 
 -12   7  10      113.08      107.54      3.93 o 
 -11   7  10      117.47      123.01      4.67 o 
 -10   7  10       13.01       19.67      7.03 o 
  -9   7  10      103.63      102.54     10.84 o 
  -8   7  10      140.93      127.96      4.15 o 
  -7   7  10      133.44      126.30      3.41 o 
  -6   7  10        0.04       -0.71      0.99 o 
  -5   7  10      196.03      185.98      4.01 o 
  -4   7  10      162.38      141.39      5.82 o 
  -3   7  10       45.72       45.40      5.30 o 
  -2   7  10        5.10        2.45      3.44 o 
  -1   7  10        2.54        0.88      1.88 o 
   0   7  10       93.11       79.94      4.36 o 
   1   7  10        9.58       23.33      7.56 o 
   2   7  10        1.08        1.19      2.19 o 
   3   7  10       13.79       14.49      3.05 o 
   4   7  10       60.05       71.34      6.56 o 
   5   7  10        5.89        5.52      2.96 o 
   6   7  10        0.02        1.33      2.67 o 
   7   7  10       17.11       14.25      4.03 o 
   8   7  10       85.42       75.51      7.05 o 
   9   7  10       48.39       39.88      6.95 o 
  10   7  10       20.78       19.06      6.16 o 
 -15   8  10        0.89        2.28      2.13 o 
 -14   8  10       40.14       49.89      3.20 o 
 -13   8  10       45.82       53.94      6.66 o 
 -12   8  10        0.18       -0.49      1.61 o 
 -11   8  10        8.27        6.62      1.66 o 
 -10   8  10        3.62        1.50      2.94 o 
  -9   8  10       45.52       45.67      5.31 o 
  -8   8  10        0.53        3.23      3.35 o 
  -7   8  10       54.39       51.17      3.25 o 
  -6   8  10      163.67      174.65      9.26 o 
  -5   8  10        0.79        1.29      2.62 o 
  -4   8  10       37.83       46.40      5.29 o 
  -3   8  10        2.55        2.53      3.54 o 
  -2   8  10       24.12       35.50      3.28 o 
  -1   8  10       19.39       25.21      3.50 o 
   0   8  10       62.78       69.27      6.52 o 
   1   8  10       23.63       18.92      2.94 o 
   2   8  10        7.36       11.01      2.82 o 
   3   8  10        2.91       -0.14      2.11 o 
   4   8  10        9.84       11.26      3.84 o 
   5   8  10        1.67        2.53      2.92 o 
   6   8  10        5.03       13.99      6.56 o 
   7   8  10       11.21        7.87      3.63 o 
   8   8  10        5.78        4.76      3.70 o 
 -13   9  10        1.50        5.27     10.03 o 
 -12   9  10        0.04        0.15      2.38 o 
 -11   9  10       27.95       33.09      6.18 o 
 -10   9  10        3.08        4.99      3.10 o 
  -9   9  10        6.81        1.53      3.92 o 
  -8   9  10        0.15       -1.94      3.05 o 
  -7   9  10        2.41        4.20      3.22 o 
  -6   9  10        0.36        2.85      3.32 o 
  -5   9  10        0.98       -0.46      3.60 o 
  -4   9  10       61.55       75.99      6.67 o 
  -3   9  10      115.05      113.53      8.90 o 
  -2   9  10        2.64        3.05      2.76 o 
  -1   9  10        0.70       -0.57      2.72 o 
   0   9  10       60.09       64.96      5.55 o 
   1   9  10        0.82        0.58      2.39 o 
   2   9  10        4.94        6.82      3.11 o 
   3   9  10        2.99        3.98      2.66 o 
   4   9  10        2.62        2.42      3.07 o 
   5   9  10        0.32       -0.72      2.73 o 
  -9  10  10       29.87       25.21      9.45 o 
  -8  10  10       35.25       29.13      9.51 o 
  -7  10  10       97.49      103.45      5.31 o 
  -6  10  10       18.26       36.43      7.79 o 
  -5  10  10        3.69        5.24      2.77 o 
  -4  10  10       95.45      110.94     15.41 o 
  -3  10  10        0.58        3.85      4.52 o 
  -2  10  10       39.28       42.90      5.10 o 
  -1  10  10        0.83        0.92      2.70 o 
   0  10  10       18.55       12.03      4.93 o 
   1  10  10       14.69       12.23      3.38 o 
   2  10  10       15.26       10.61      6.51 o 
 -21   1  11        3.99        4.82      5.49 o 
 -20   1  11        4.28        4.68      6.59 o 
 -19   1  11       17.76       18.68      5.69 o 
 -18   1  11       69.67       69.71     12.81 o 
 -17   1  11       23.75       26.38      5.45 o 
 -16   1  11        3.47        4.96      3.98 o 
 -15   1  11        6.64        7.49      4.14 o 
 -14   1  11       41.40       43.01      5.34 o 
 -13   1  11       43.66       39.08      9.46 o 
 -12   1  11      301.07      289.93     27.32 o 
 -11   1  11        0.48        1.03      2.72 o 
 -10   1  11       88.09       82.72      2.60 o 
  -9   1  11        1.96        1.76      1.89 o 
  -8   1  11      915.03      837.67     31.73 o 
  -7   1  11      667.65      632.90     36.70 o 
  -6   1  11      381.11      361.26     22.40 o 
  -5   1  11      242.91      224.13      6.84 o 
  -4   1  11      102.62       99.77      6.00 o 
  -3   1  11       95.85       79.46      5.43 o 
  -2   1  11      168.36      184.30      6.45 o 
  -1   1  11      316.04      299.74      7.32 o 
   0   1  11      136.74      122.10      5.50 o 
   1   1  11      115.98      160.96     28.81 o 
   2   1  11      474.57      466.36     10.90 o 
   3   1  11       12.67       21.90      7.21 o 
   4   1  11       36.81       35.81      3.32 o 
   5   1  11        9.37        3.83      2.65 o 
   6   1  11       77.55       73.73      4.68 o 
   7   1  11       18.19       16.34      4.33 o 
   8   1  11       36.12       37.09      3.67 o 
   9   1  11        5.64        3.24      2.90 o 
  10   1  11        5.15        3.01      3.84 o 
  11   1  11       14.22       21.28      3.83 o 
  12   1  11       23.75       23.31      4.67 o 
  13   1  11        9.83        8.36      3.27 o 
 -21   2  11        6.28        6.78      6.29 o 
 -20   2  11       21.74       15.37      6.17 o 
 -19   2  11        3.41       -1.03      4.46 o 
 -18   2  11       12.53       13.00      5.09 o 
 -17   2  11       24.13       27.38      9.72 o 
 -16   2  11        0.84        1.53      3.48 o 
 -15   2  11        0.71        0.89      4.23 o 
 -14   2  11       31.33       32.11      5.02 o 
 -13   2  11      344.59      348.57     12.48 o 
 -12   2  11       13.65        8.41      5.14 o 
 -11   2  11      388.54      344.82     15.10 o 
 -10   2  11      319.38      310.11     20.48 o 
  -9   2  11      421.10      422.48     12.75 o 
  -8   2  11      491.99      459.68     13.61 o 
  -7   2  11      247.63      248.68      4.65 o 
  -6   2  11      369.14      368.46     42.84 o 
  -5   2  11      211.46      245.13     23.83 o 
  -4   2  11      507.78      466.65     10.48 o 
  -3   2  11     1263.24     1211.87     31.33 o 
  -2   2  11        2.34        3.15      2.65 o 
  -1   2  11       73.80       64.31     13.32 o 
   0   2  11      381.55      441.83     24.94 o 
   1   2  11      252.11      424.68     32.06 o 
   2   2  11     1255.50     1333.64     29.27 o 
   3   2  11        3.35        1.98      4.83 o 
   4   2  11      215.22      210.13      7.07 o 
   5   2  11      118.97      122.73      6.36 o 
   6   2  11      240.24      231.44      7.45 o 
   7   2  11        0.05       -0.62      2.17 o 
   8   2  11      227.88      238.25      8.10 o 
   9   2  11        0.33        2.44      2.67 o 
  10   2  11        8.16        6.43      2.74 o 
  11   2  11        0.26        2.12      3.69 o 
  12   2  11        2.16        1.86      2.69 o 
  13   2  11        8.63        7.42      3.05 o 
 -20   3  11       20.47       25.76      6.10 o 
 -19   3  11        2.47        3.43      6.35 o 
 -18   3  11       24.67       23.35      2.18 o 
 -17   3  11        0.87        2.90      2.31 o 
 -16   3  11        0.05        0.17      1.32 o 
 -15   3  11       65.15       63.60      5.77 o 
 -14   3  11        7.30        6.09      4.30 o 
 -13   3  11      128.12      135.88      8.49 o 
 -12   3  11        4.67        2.37      3.51 o 
 -11   3  11      351.85      329.73      7.78 o 
 -10   3  11        0.32        0.07      2.39 o 
  -9   3  11      755.61      671.49     24.63 o 
  -8   3  11       18.52       24.11      5.22 o 
  -7   3  11      550.45      530.46      8.79 o 
  -6   3  11      532.93      515.04     23.29 o 
  -5   3  11      108.34      119.46      7.83 o 
  -4   3  11      202.61      202.79      7.74 o 
  -3   3  11      241.57      218.74      7.09 o 
  -2   3  11       95.66       78.73      4.03 o 
  -1   3  11      171.13      146.80      5.85 o 
   0   3  11       45.15       50.34      3.46 o 
   1   3  11      468.16      504.90     12.16 o 
   2   3  11        7.04        4.45      4.42 o 
   3   3  11        1.17        2.96      3.34 o 
   4   3  11      100.88       93.34      4.81 o 
   5   3  11       12.72       14.68      2.80 o 
   6   3  11      173.10      175.21      7.09 o 
   7   3  11       26.34       26.49      3.13 o 
   8   3  11       68.09       66.55      6.35 o 
   9   3  11      153.65      164.72      6.29 o 
  10   3  11        9.12        7.52      2.66 o 
  11   3  11        1.56        2.18      2.96 o 
  12   3  11        0.00       -2.95      2.95 o 
 -19   4  11       10.78        8.99      3.09 o 
 -18   4  11       10.25        6.74      2.00 o 
 -17   4  11        6.29        6.47      2.10 o 
 -16   4  11       47.36       46.22      4.90 o 
 -15   4  11       86.85       92.73      3.93 o 
 -14   4  11        0.62        3.70      2.88 o 
 -13   4  11        0.34        1.94      2.76 o 
 -12   4  11      113.13       99.87      6.34 o 
 -11   4  11        0.00        0.19      1.86 o 
 -10   4  11       88.89       77.33      4.07 o 
  -9   4  11       94.40       93.34      8.29 o 
  -8   4  11      197.76      184.73     11.59 o 
  -7   4  11      112.27      105.96      3.89 o 
  -6   4  11      255.18      219.12      4.82 o 
  -5   4  11      699.37      662.01     10.83 o 
  -4   4  11      290.23      285.96      5.15 o 
  -3   4  11       58.04       69.61      3.41 o 
  -2   4  11      124.24      136.16      5.77 o 
  -1   4  11      171.52      139.74      7.07 o 
   0   4  11      618.61      574.65     12.84 o 
   1   4  11       34.33       39.69      3.15 o 
   2   4  11       31.33       21.47      4.60 o 
   3   4  11        8.51        6.16      3.04 o 
   4   4  11      800.21      774.17     17.65 o 
   5   4  11       29.77       35.90      6.94 o 
   6   4  11        5.51        3.70      2.12 o 
   7   4  11        0.79       -0.03      1.92 o 
   8   4  11       11.47       11.09      2.94 o 
   9   4  11       93.30       91.11      5.14 o 
  10   4  11       10.56        8.12      2.44 o 
  11   4  11       28.61       31.90      3.80 o 
  12   4  11       12.11        9.16      3.00 o 
 -19   5  11        0.05        1.81      2.80 o 
 -18   5  11       18.28       21.38      3.04 o 
 -17   5  11        4.74        4.13      2.17 o 
 -16   5  11       23.66       22.97      3.51 o 
 -15   5  11        4.77        1.69      2.30 o 
 -14   5  11       25.91       24.57      3.38 o 
 -13   5  11        5.32        6.23      3.86 o 
 -12   5  11       76.84       71.99      4.42 o 
 -11   5  11        1.08        1.51      2.61 o 
 -10   5  11      184.96      177.64      8.46 o 
  -9   5  11        1.05        1.91      1.93 o 
  -8   5  11       21.63       21.94      2.61 o 
  -7   5  11        8.90        8.07      1.47 o 
  -6   5  11        6.43        8.56      2.11 o 
  -5   5  11       13.29       11.62      1.70 o 
  -4   5  11       65.86       59.17      2.02 o 
  -3   5  11      140.97      148.30      3.24 o 
  -2   5  11        1.76        0.39      0.91 o 
  -1   5  11        1.92        0.63      1.78 o 
   0   5  11       89.14       93.07      4.55 o 
   1   5  11        0.01       -1.14      1.43 o 
   2   5  11      136.34      122.80      3.94 o 
   3   5  11        0.00        0.97      1.42 o 
   4   5  11        0.53        0.87      1.72 o 
   5   5  11       63.07       68.73      3.39 o 
   6   5  11        5.96        0.58      1.92 o 
   7   5  11       34.14       38.31      2.67 o 
   8   5  11       86.58       83.44      5.26 o 
   9   5  11        1.37        2.57      2.06 o 
  10   5  11        6.28        4.55      2.27 o 
  11   5  11       13.23       12.00      4.94 o 
 -17   6  11       42.39       52.43      3.48 o 
 -16   6  11        0.00        1.67      2.74 o 
 -15   6  11        1.95        1.47      2.08 o 
 -14   6  11       15.56       20.75      3.38 o 
 -13   6  11        1.15       -0.07      2.34 o 
 -12   6  11        3.92        3.94      2.62 o 
 -11   6  11       12.64       10.29      2.95 o 
 -10   6  11       71.17       64.32      3.00 o 
  -9   6  11      105.52      127.65     12.73 o 
  -8   6  11      157.05      152.86      3.80 o 
  -7   6  11      112.56      106.91      2.90 o 
  -6   6  11      144.43      135.33      3.66 o 
  -5   6  11       17.57       26.63      1.65 o 
  -4   6  11       11.18       12.39      1.86 o 
  -3   6  11        0.01        1.74      1.83 o 
  -2   6  11      265.83      242.71      4.16 o 
  -1   6  11        6.22        8.26      1.79 o 
   0   6  11      103.08      101.97      4.64 o 
   1   6  11       10.20        4.98      2.16 o 
   2   6  11        6.15        8.13      1.92 o 
   3   6  11       10.20        9.66      2.39 o 
   4   6  11       21.97       23.57      1.57 o 
   5   6  11       19.75       19.17      1.65 o 
   6   6  11       29.51       27.60      2.15 o 
   7   6  11       20.49       20.16      2.35 o 
   8   6  11        8.79        7.26      2.47 o 
   9   6  11        0.77        3.09      2.22 o 
  10   6  11        8.74        8.14      4.32 o 
 -16   7  11        6.97        7.21      2.90 o 
 -15   7  11       17.47       21.44      2.84 o 
 -14   7  11        4.92        6.97      2.16 o 
 -13   7  11        1.35        2.53      3.38 o 
 -12   7  11        4.55        5.36      1.94 o 
 -11   7  11       16.81       26.05      2.55 o 
 -10   7  11        2.05        0.26      1.31 o 
  -9   7  11        0.29        2.02      1.61 o 
  -8   7  11       29.93       27.71      1.31 o 
  -7   7  11       43.33       48.22      1.62 o 
  -6   7  11       23.84       20.17      2.23 o 
  -5   7  11       64.28       57.96      1.43 o 
  -4   7  11      120.90      129.97      7.73 o 
  -3   7  11        0.36       -0.30      0.58 o 
  -2   7  11       98.14       88.03      5.01 o 
  -1   7  11        5.92        5.10      4.89 o 
   0   7  11        0.00        1.64      2.31 o 
   1   7  11        0.09        1.35      2.27 o 
   2   7  11       65.49       60.93      4.47 o 
   3   7  11        4.50        4.29      3.16 o 
   4   7  11       49.24       39.04      7.54 o 
   5   7  11       38.87       46.52      4.47 o 
   6   7  11       10.02       11.34      3.53 o 
   7   7  11        3.29       -0.01      3.76 o 
   8   7  11        0.15        4.14      3.90 o 
 -14   8  11        0.05        3.00      2.64 o 
 -13   8  11        1.17        1.09      3.39 o 
 -12   8  11       26.40       22.69     11.85 o 
 -11   8  11        3.59       -0.95      3.09 o 
 -10   8  11        0.64       -0.95      4.54 o 
  -9   8  11       14.75       23.82      4.30 o 
  -8   8  11        2.02        2.93      5.27 o 
  -7   8  11        9.02        8.95      2.97 o 
  -6   8  11        8.37        4.99      3.10 o 
  -5   8  11        7.68        5.99      2.22 o 
  -4   8  11       31.88       27.72      3.12 o 
  -3   8  11       18.90       19.37      3.32 o 
  -2   8  11       26.81       25.13      5.05 o 
  -1   8  11       42.08       55.72      8.48 o 
   0   8  11       53.38       44.12      9.01 o 
   1   8  11       32.43       32.56      5.22 o 
   2   8  11       34.29       33.97      3.68 o 
   3   8  11        0.10        0.91      2.79 o 
   4   8  11       10.84        8.52      3.94 o 
   5   8  11        7.54        5.82      3.74 o 
   6   8  11        2.65        4.14      3.14 o 
 -11   9  11       25.79       34.18      4.70 o 
 -10   9  11       15.67       25.55      7.07 o 
  -9   9  11       19.53       14.93      7.39 o 
  -8   9  11        9.71       12.88      7.10 o 
  -7   9  11        3.03        1.87      1.67 o 
  -6   9  11        2.74        2.01      1.99 o 
  -5   9  11        5.05        3.44      4.06 o 
  -4   9  11        7.41       12.18      2.93 o 
  -3   9  11        1.08        1.45      2.41 o 
  -2   9  11        7.35        5.20      4.39 o 
  -1   9  11       15.90       26.35      4.01 o 
   0   9  11        2.27        3.86      2.78 o 
   1   9  11       11.98       18.85      4.27 o 
   2   9  11        0.54       -1.04      2.56 o 
   3   9  11        0.34        2.26      2.63 o 
  -5  10  11        7.14        9.29      7.68 o 
  -4  10  11        8.82       16.33      3.43 o 
  -3  10  11        2.93        1.32      6.59 o 
 -20   0  12        0.01        4.24      6.51 o 
 -19   0  12       92.69       94.35     12.30 o 
 -18   0  12       38.11       31.25     15.44 o 
 -17   0  12       24.18       41.79      8.64 o 
 -16   0  12        4.58       -0.66      4.90 o 
 -15   0  12        1.96       -0.44      4.68 o 
 -14   0  12       81.44       93.33      9.96 o 
 -13   0  12        0.11        5.34      9.95 o 
 -12   0  12      218.41      190.25      9.59 o 
 -11   0  12      139.49      157.05      8.74 o 
 -10   0  12      308.13      278.96     12.10 o 
  -9   0  12      436.89      469.27     46.60 o 
  -8   0  12      740.77      761.99     48.47 o 
  -7   0  12      400.76      378.56     11.87 o 
  -6   0  12     1916.90     1888.51     71.12 o 
  -2   0  12       80.41       93.26      9.52 o 
  -1   0  12      823.59      780.27     31.48 o 
   0   0  12      378.65      345.80     11.96 o 
   1   0  12      138.31      140.41     11.20 o 
   2   0  12      116.07      144.18     16.73 o 
   3   0  12      228.46      221.11      9.47 o 
   4   0  12      410.80      372.23     20.54 o 
   5   0  12      373.71      372.31     13.99 o 
   6   0  12      146.79      154.58     16.77 o 
   7   0  12      181.67      165.30      8.85 o 
   8   0  12        6.29        1.09      4.13 o 
   9   0  12       12.41       14.89      5.74 o 
  10   0  12        0.42        0.73      3.49 o 
  11   0  12        8.46        9.80      4.60 o 
  12   0  12       55.19       50.31      6.57 o 
 -20   1  12       35.56       56.38     13.91 o 
 -19   1  12        3.84        3.64      5.71 o 
 -18   1  12       20.53       21.12      5.55 o 
 -17   1  12       28.26       31.12     10.47 o 
 -16   1  12       29.55       36.15      5.67 o 
 -15   1  12       17.14       17.36      4.84 o 
 -14   1  12        5.59        7.86      4.92 o 
 -13   1  12       78.15       72.64      6.42 o 
 -12   1  12      160.45      160.51      8.54 o 
 -11   1  12        0.23        1.19      2.93 o 
 -10   1  12      349.13      371.35      7.13 o 
  -9   1  12      585.67      578.44     10.83 o 
  -8   1  12      316.25      299.60      5.26 o 
  -7   1  12        0.26       -0.55      1.32 o 
  -6   1  12       14.16       19.55      6.55 o 
  -5   1  12      272.55      294.23     14.36 o 
  -2   1  12       59.91       78.71      6.85 o 
  -1   1  12       65.73       62.69      6.00 o 
   0   1  12      182.14      185.11      7.76 o 
   1   1  12       60.61       88.82     13.12 o 
   2   1  12       20.97       14.09      2.99 o 
   3   1  12       27.11       21.53      3.29 o 
   4   1  12      156.07      160.13      6.84 o 
   5   1  12       14.35       12.11      2.90 o 
   6   1  12       15.53       16.93      4.65 o 
   7   1  12        6.21        9.58      3.14 o 
   8   1  12       34.25       40.39      3.89 o 
   9   1  12      126.92      115.33      7.94 o 
  10   1  12        3.13        1.90      2.85 o 
  11   1  12        3.63        4.15      2.87 o 
  12   1  12        0.80       -2.00      3.48 o 
 -20   2  12       12.96        9.62      6.07 o 
 -19   2  12        5.77        4.66      4.68 o 
 -18   2  12        5.76        8.75      4.87 o 
 -17   2  12        2.24        1.18      5.20 o 
 -16   2  12      112.95      122.83     16.58 o 
 -15   2  12       91.65       93.79      7.24 o 
 -14   2  12        0.77        1.93      4.49 o 
 -13   2  12       43.37       39.08      5.16 o 
 -12   2  12        1.93        5.40      3.33 o 
 -11   2  12      103.06       98.39      5.17 o 
 -10   2  12      206.82      217.68      6.65 o 
  -9   2  12      126.68      137.72      4.79 o 
  -8   2  12       30.20       40.34      2.61 o 
  -7   2  12       55.34       38.78      3.36 o 
  -6   2  12      231.76      223.69      6.08 o 
  -5   2  12       62.19       75.25      3.88 o 
  -4   2  12      583.24      570.91     16.57 o 
  -3   2  12        1.49        4.69      2.61 o 
  -2   2  12      278.94      265.18      9.99 o 
  -1   2  12        0.79        8.10      3.52 o 
   0   2  12      129.66      106.54      5.19 o 
   1   2  12      382.63      377.53      9.11 o 
   2   2  12       61.06       88.50     25.28 o 
   3   2  12      160.24      144.13      6.63 o 
   4   2  12      383.48      378.52     10.94 o 
   5   2  12       62.82       53.96      5.33 o 
   6   2  12       13.34       13.24      3.28 o 
   7   2  12       13.93       10.68      3.25 o 
   8   2  12        0.30       -1.72      2.72 o 
   9   2  12       44.62       41.57      6.57 o 
  10   2  12        7.70       10.09      3.81 o 
  11   2  12        1.63        1.01      2.70 o 
 -19   3  12       18.71       17.18      6.30 o 
 -18   3  12        7.08        4.56      7.41 o 
 -17   3  12      127.05      130.83      8.74 o 
 -16   3  12       17.77       13.37      5.92 o 
 -15   3  12       25.57       28.81      5.01 o 
 -14   3  12        3.41        1.02      2.74 o 
 -13   3  12      174.56      149.50      9.70 o 
 -12   3  12      499.05      452.10     18.64 o 
 -11   3  12       10.08       10.79      2.78 o 
 -10   3  12        5.91        4.01      3.50 o 
  -9   3  12     1230.42     1210.64     31.18 o 
  -8   3  12      908.96      874.30     16.45 o 
  -7   3  12      294.91      270.47      5.72 o 
  -6   3  12      153.81      171.64      4.73 o 
  -5   3  12      775.91      732.68     16.23 o 
  -4   3  12     1922.61     1753.56     39.63 o 
  -3   3  12      228.27      247.11      8.25 o 
  -2   3  12       20.25       39.52      4.94 o 
   0   3  12     1813.60     1736.20     53.84 o 
   1   3  12      281.59      385.12     65.45 o 
   2   3  12      191.06      188.75      7.68 o 
   3   3  12       37.37       46.76      3.97 o 
   4   3  12      126.96      123.60      7.50 o 
   5   3  12      589.87      563.99     12.61 o 
   6   3  12       21.26       25.20      3.33 o 
   7   3  12      178.40      166.23      7.14 o 
   8   3  12       98.70       84.26      6.46 o 
   9   3  12       16.44       17.36      3.16 o 
  10   3  12        3.13       -0.32      2.82 o 
  11   3  12       11.20        8.47      3.80 o 
 -19   4  12        0.39       -0.90      3.85 o 
 -18   4  12       15.63       15.70      5.74 o 
 -17   4  12        1.64        0.50      3.86 o 
 -16   4  12        2.81        3.86      3.29 o 
 -15   4  12      140.16      137.38      8.13 o 
 -14   4  12      109.62      101.24      8.02 o 
 -13   4  12       36.20       29.32      4.76 o 
 -12   4  12        5.44        3.40      2.04 o 
 -11   4  12        0.39        0.35      1.68 o 
 -10   4  12       92.90       92.37      5.55 o 
  -9   4  12       81.91       82.62      3.65 o 
  -8   4  12       30.29       34.06      4.43 o 
  -7   4  12       28.02       31.66      1.39 o 
  -6   4  12        6.26        5.10      1.72 o 
  -5   4  12      256.88      241.67      5.73 o 
  -4   4  12        7.32        7.31      3.10 o 
  -3   4  12      214.77      194.70      4.62 o 
  -2   4  12        8.40        3.91      2.15 o 
  -1   4  12       38.70       50.64      6.12 o 
   0   4  12        1.01        2.83      2.45 o 
   1   4  12       18.04       15.16      3.76 o 
   2   4  12        5.65        7.85      3.06 o 
   3   4  12      152.75      154.85      8.74 o 
   4   4  12      104.02      103.63      4.74 o 
   5   4  12       32.21       47.02      5.57 o 
   6   4  12        1.40       -1.42      1.83 o 
   7   4  12       14.42       20.41      3.11 o 
   8   4  12       34.72       34.26      3.80 o 
   9   4  12       34.85       36.04      3.73 o 
  10   4  12        0.04       -2.88      2.88 o 
 -18   5  12        8.13        1.79      2.32 o 
 -17   5  12        1.99        0.53      3.05 o 
 -16   5  12       55.11       86.45     12.82 o 
 -15   5  12       30.80       40.39      6.64 o 
 -14   5  12        1.75        2.88      3.29 o 
 -13   5  12        3.49        2.24      2.71 o 
 -12   5  12       98.96       99.49      5.24 o 
 -11   5  12       64.02       66.38      6.95 o 
 -10   5  12      113.75      110.96      6.07 o 
  -9   5  12      263.19      247.42     11.73 o 
  -8   5  12       10.85       10.75      1.18 o 
  -7   5  12      143.23      136.73      3.47 o 
  -6   5  12      132.03      130.30      4.37 o 
  -5   5  12      170.43      158.69      3.85 o 
  -4   5  12       80.13       87.29      9.20 o 
  -3   5  12        0.04       -0.98      1.45 o 
  -2   5  12       26.43       26.21      2.39 o 
  -1   5  12        1.86        1.78      2.64 o 
   0   5  12       56.26       59.43      7.11 o 
   1   5  12       99.64       98.55      5.96 o 
   2   5  12       22.92       21.01      2.32 o 
   3   5  12       18.26       20.22      1.94 o 
   4   5  12        1.39        2.68      1.52 o 
   5   5  12        7.98        7.87      2.74 o 
   6   5  12        0.00       -0.37      1.65 o 
   7   5  12        6.83        6.68      1.83 o 
   8   5  12       11.19       11.35      3.25 o 
   9   5  12        3.08        5.39      2.02 o 
 -17   6  12       48.30       54.83      5.41 o 
 -16   6  12        3.19        6.66      3.91 o 
 -15   6  12        0.24        0.09      2.92 o 
 -14   6  12       72.41       76.50      6.80 o 
 -13   6  12       32.81       48.57      9.33 o 
 -12   6  12        1.57        0.20      1.56 o 
 -11   6  12        0.38       -1.66      1.84 o 
 -10   6  12       33.35       35.89      2.50 o 
  -9   6  12       12.16       15.83      3.76 o 
  -8   6  12       33.91       39.87      3.54 o 
  -7   6  12       56.98       58.75      2.26 o 
  -6   6  12       28.43       28.55      2.41 o 
  -5   6  12       15.99       15.86      2.04 o 
  -4   6  12      112.45      112.00      2.70 o 
  -3   6  12       43.87       40.85      2.01 o 
  -2   6  12        4.15        4.31      1.36 o 
  -1   6  12       84.70       82.29      2.81 o 
   0   6  12       44.10       52.92      6.00 o 
   1   6  12       94.14       97.03      5.54 o 
   2   6  12        0.13       -0.39      1.14 o 
   3   6  12       31.29       38.36      4.22 o 
   4   6  12       22.63       18.71      3.37 o 
   5   6  12        2.62        1.39      1.76 o 
   6   6  12       30.01       31.40      3.11 o 
   7   6  12        2.81        4.80      1.97 o 
   8   6  12       30.12       34.86      4.51 o 
 -15   7  12        6.31        4.27      3.88 o 
 -14   7  12        0.00       -1.71      2.46 o 
 -13   7  12       17.85       18.90      3.23 o 
 -12   7  12        1.88        3.07      2.17 o 
 -11   7  12        3.57        3.37      1.37 o 
 -10   7  12        5.69        5.68      1.34 o 
  -9   7  12        1.33       -0.51      1.57 o 
  -8   7  12       34.77       42.75      2.47 o 
  -7   7  12       37.39       41.61      2.47 o 
  -6   7  12        8.39       10.67      2.34 o 
  -5   7  12        7.55       10.21      2.91 o 
  -4   7  12        0.00        1.54      2.81 o 
  -3   7  12       10.50        3.54      3.88 o 
  -2   7  12        0.97        1.05      1.92 o 
  -1   7  12       12.81       16.20      3.30 o 
   0   7  12        7.07        8.50      3.64 o 
   1   7  12       17.91       24.86      3.51 o 
   2   7  12        3.19        2.91      2.65 o 
   3   7  12        1.40       -0.04      2.65 o 
   4   7  12       10.80       16.09      3.99 o 
   5   7  12       31.03       42.23      5.23 o 
   6   7  12       15.55       16.09      3.87 o 
 -13   8  12       15.09       17.13     13.03 o 
 -12   8  12        3.66        0.62      2.78 o 
 -11   8  12        0.00        0.34      3.80 o 
 -10   8  12        3.27        1.90      3.41 o 
  -9   8  12       18.20       32.02      7.24 o 
  -8   8  12        1.18        1.83      9.00 o 
  -7   8  12       10.60       12.73      6.29 o 
  -6   8  12       17.07       23.75      5.20 o 
  -5   8  12       29.03       28.07      3.13 o 
  -4   8  12       42.70       58.56      4.79 o 
  -3   8  12        3.23        4.49      2.56 o 
  -2   8  12       49.18       53.62      4.22 o 
  -1   8  12        2.25        1.77      3.11 o 
   0   8  12        0.02        4.08      2.44 o 
   1   8  12       40.37       63.83      5.59 o 
   2   8  12        3.02        1.68      2.57 o 
   3   8  12       15.87       17.55      5.82 o 
   4   8  12        4.11        5.71      3.56 o 
  -9   9  12        3.47       22.94     13.55 o 
  -8   9  12        1.67       -3.00      6.07 o 
  -7   9  12        1.23        2.27      5.85 o 
  -6   9  12        1.21       -0.81      5.34 o 
  -5   9  12       14.44       14.87      2.71 o 
  -4   9  12       44.48       41.69      4.11 o 
  -3   9  12        8.74       10.17      3.15 o 
  -2   9  12        9.19        9.47      3.03 o 
  -1   9  12       72.02       67.08      8.65 o 
   0   9  12        6.72        9.32      7.68 o 
   1   9  12       34.21       28.10      8.27 o 
 -20   1  13       13.39        4.10      7.32 o 
 -19   1  13        0.03        1.17      4.19 o 
 -18   1  13        4.24        2.28      4.18 o 
 -17   1  13        0.76       -2.78      4.25 o 
 -16   1  13       51.57       71.46     12.54 o 
 -15   1  13       40.30       38.30      5.95 o 
 -14   1  13        2.96        3.70      3.47 o 
 -13   1  13      349.94      363.65      9.85 o 
 -12   1  13        9.27       18.04      6.18 o 
 -11   1  13      126.14      121.24      6.09 o 
 -10   1  13        5.66        2.47      2.00 o 
  -9   1  13      136.31      126.97      9.76 o 
  -8   1  13      270.68      253.80      4.29 o 
  -7   1  13      472.72      410.78      8.93 o 
  -6   1  13       89.99       84.99      4.54 o 
  -5   1  13      243.12      229.30      9.01 o 
  -4   1  13      334.33      315.10     11.78 o 
  -3   1  13      833.76      826.46     24.26 o 
  -2   1  13       50.31       48.38      7.10 o 
  -1   1  13       77.74       69.71      5.24 o 
   0   1  13       18.48       25.22      4.43 o 
   1   1  13       43.65       53.64      7.08 o 
   2   1  13      140.53      135.97      5.86 o 
   3   1  13       27.42       35.64      4.46 o 
   4   1  13        7.32        5.93      2.85 o 
   5   1  13       17.06       24.61      3.57 o 
   6   1  13        1.16        3.36      2.89 o 
   7   1  13        3.31        6.62      3.07 o 
   8   1  13        0.39       -1.31      3.19 o 
   9   1  13        0.79       -1.58      2.92 o 
  10   1  13       14.40       14.95      3.79 o 
 -19   2  13        4.50        5.72      5.02 o 
 -18   2  13      155.94      171.43     12.46 o 
 -17   2  13        8.24       12.28      5.25 o 
 -16   2  13        2.49       10.83      4.76 o 
 -15   2  13       26.17       38.42      7.12 o 
 -14   2  13      135.41      151.13      7.52 o 
 -13   2  13       35.41       38.04      3.77 o 
 -12   2  13        0.40        0.23      2.24 o 
 -11   2  13      151.13      139.17      4.38 o 
 -10   2  13        6.47        3.79      2.45 o 
  -9   2  13        9.22        5.93      1.80 o 
  -8   2  13        6.14        2.78      0.69 o 
  -7   2  13      455.60      417.97      8.28 o 
  -6   2  13       27.13       22.54      3.37 o 
  -5   2  13      208.59      190.68     12.38 o 
  -4   2  13      275.66      281.54     16.33 o 
  -3   2  13       86.86      100.16      5.75 o 
  -2   2  13      221.89      202.48     11.06 o 
  -1   2  13       23.66       33.59      5.49 o 
   0   2  13       86.64       91.27      4.27 o 
   1   2  13       48.61       78.23     18.17 o 
   2   2  13      155.84      157.88      5.51 o 
   3   2  13        1.41        0.33      2.13 o 
   4   2  13       44.97       53.42      5.06 o 
   5   2  13        6.54        5.09      3.14 o 
   6   2  13        0.08       -1.25      2.69 o 
   7   2  13      236.28      224.06      7.44 o 
   8   2  13       75.42       74.13      6.00 o 
   9   2  13       45.65       52.47      6.39 o 
  10   2  13        4.51        0.24      2.38 o 
 -19   3  13       52.37       75.32     17.22 o 
 -18   3  13       24.88       29.82      6.62 o 
 -17   3  13        5.65        8.56      5.67 o 
 -16   3  13        7.30        6.67      3.61 o 
 -15   3  13        0.09       -0.66      4.25 o 
 -14   3  13        0.12        0.43      2.52 o 
 -13   3  13       51.46       39.12      3.61 o 
 -12   3  13       26.23       22.41      4.48 o 
 -11   3  13        3.08        4.45      1.62 o 
 -10   3  13       36.30       43.07      7.83 o 
  -9   3  13      176.70      161.54      7.27 o 
  -8   3  13       15.04       29.21      8.90 o 
  -7   3  13      222.67      204.82      5.59 o 
  -6   3  13      197.02      205.70      5.79 o 
  -5   3  13      274.16      258.22      9.27 o 
  -4   3  13        3.28        4.62      2.43 o 
  -3   3  13       85.43       85.75      4.16 o 
  -2   3  13       11.29        8.69      2.16 o 
  -1   3  13      303.38      269.83     11.65 o 
   0   3  13       61.54       59.90      4.85 o 
   1   3  13        0.52       -0.97      1.93 o 
   2   3  13        2.07        2.70      2.15 o 
   3   3  13      160.34      168.94      8.93 o 
   4   3  13      102.65       98.32      5.17 o 
   5   3  13       74.35       64.18      4.59 o 
   6   3  13        2.21        5.14      2.58 o 
   7   3  13        3.78        2.64      3.28 o 
   8   3  13       56.18       64.61      4.48 o 
   9   3  13       46.62       50.05      4.46 o 
 -18   4  13        4.07        3.92      4.02 o 
 -17   4  13       39.41       49.47      5.87 o 
 -16   4  13        0.39        1.96      3.45 o 
 -15   4  13       25.51       26.24      4.18 o 
 -14   4  13        0.95        1.58      3.04 o 
 -13   4  13       27.38       29.25      3.26 o 
 -12   4  13        2.41        2.00      1.69 o 
 -11   4  13       15.40       20.29      3.68 o 
 -10   4  13       71.17       66.94      4.18 o 
  -9   4  13      178.60      172.37      7.63 o 
  -8   4  13       27.13       30.81      7.40 o 
  -7   4  13      135.67      135.69      3.16 o 
  -6   4  13      365.36      348.44     10.00 o 
  -5   4  13       56.67       50.37      5.02 o 
  -4   4  13      148.33      198.42     14.36 o 
  -3   4  13       98.51      163.72     46.52 o 
  -2   4  13      230.09      233.81      9.83 o 
  -1   4  13      319.17      408.16     49.61 o 
   0   4  13       16.66       20.58      2.83 o 
   1   4  13       23.00       31.38      3.28 o 
   2   4  13       26.41       28.33      3.45 o 
   3   4  13      248.36      251.02      8.97 o 
   4   4  13       71.00       85.99      5.53 o 
   5   4  13       26.10       23.26      2.69 o 
   6   4  13       35.46       44.69      4.16 o 
   7   4  13        0.12       -0.74      2.28 o 
   8   4  13       52.51       57.21      4.21 o 
   9   4  13       10.82       12.55      2.63 o 
 -17   5  13        4.15        5.10      3.88 o 
 -16   5  13        4.51        4.98      3.73 o 
 -15   5  13       35.61       36.62      5.31 o 
 -14   5  13        7.77       11.44      3.61 o 
 -13   5  13      119.62      122.10      6.92 o 
 -12   5  13       27.38       30.41      4.56 o 
 -11   5  13        1.76        0.00      1.44 o 
 -10   5  13       26.11       27.23      2.53 o 
  -9   5  13      143.49      145.25      4.98 o 
  -8   5  13       47.61       49.74      2.63 o 
  -7   5  13       29.23       30.65      1.44 o 
  -6   5  13      433.46      433.48      7.07 o 
  -5   5  13       47.80       37.56      2.15 o 
  -4   5  13      140.58      155.60      5.02 o 
  -3   5  13      122.01      127.06      4.86 o 
  -2   5  13      161.23      145.28     15.73 o 
  -1   5  13       75.01       70.54      6.67 o 
   0   5  13       71.64       73.11      8.37 o 
   1   5  13        3.13        0.74      2.36 o 
   2   5  13        9.12        7.66      2.17 o 
   3   5  13       20.56       19.65      2.56 o 
   4   5  13       14.40        9.80      3.14 o 
   5   5  13        2.97        2.66      2.10 o 
   6   5  13       18.35       25.41      3.96 o 
   7   5  13        2.54        3.10      1.77 o 
   8   5  13        1.79        1.26      2.22 o 
 -16   6  13        5.27        6.88      3.44 o 
 -15   6  13       57.79       74.32      6.09 o 
 -14   6  13       27.25       39.19      5.67 o 
 -13   6  13        3.31        4.21      2.65 o 
 -12   6  13       58.69       70.01      2.95 o 
 -11   6  13       62.10       65.53      8.02 o 
 -10   6  13        0.04        2.81      1.63 o 
  -9   6  13        0.00        0.19      1.90 o 
  -8   6  13       16.29       23.80      2.21 o 
  -7   6  13       10.59       18.99      2.06 o 
  -6   6  13        1.31        1.82      1.25 o 
  -5   6  13       21.26       19.36      1.47 o 
  -4   6  13        0.16       -0.56      1.18 o 
  -3   6  13        1.42        2.07      1.08 o 
  -2   6  13       71.13       69.91      2.68 o 
  -1   6  13        4.85       15.24      4.79 o 
   0   6  13       23.46       26.11      1.66 o 
   1   6  13       14.47       15.16      4.12 o 
   2   6  13        0.99        1.38      3.26 o 
   3   6  13        4.99        4.92      4.37 o 
   4   6  13        0.18        2.92      5.17 o 
   5   6  13        6.93       24.94     19.06 o 
   6   6  13        1.42        7.34      5.31 o 
 -14   7  13        2.46        3.74      1.89 o 
 -13   7  13        0.34        0.49      1.63 o 
 -12   7  13        0.34        0.37      1.53 o 
 -11   7  13       24.00       35.03      3.43 o 
 -10   7  13        3.99       12.50      4.52 o 
  -9   7  13        4.10        2.34      7.76 o 
  -8   7  13        0.55       -1.76      4.32 o 
  -7   7  13       37.33       60.53      7.76 o 
  -6   7  13       14.49       12.88      5.64 o 
  -5   7  13        4.07        2.51      2.75 o 
  -4   7  13        0.19        0.21      2.46 o 
  -3   7  13        7.07        7.88      4.18 o 
  -2   7  13        0.01        2.97      3.38 o 
  -1   7  13        0.18        1.23      2.36 o 
   0   7  13        1.48        1.42      2.93 o 
   1   7  13       44.38       48.29      4.58 o 
   2   7  13        4.51       10.19      5.27 o 
   3   7  13       12.97       13.61      4.25 o 
   4   7  13       12.61        7.11      3.80 o 
 -11   8  13        8.83       11.74      4.50 o 
 -10   8  13        2.16        2.66      4.93 o 
  -9   8  13       22.17       17.49      6.59 o 
  -8   8  13       34.79       39.16      7.68 o 
  -7   8  13       15.61       13.76     11.27 o 
  -6   8  13        6.09        5.05      5.64 o 
  -5   8  13        4.60        3.59      3.88 o 
  -4   8  13        9.77       12.15      5.05 o 
  -3   8  13        7.71        4.83      4.68 o 
  -2   8  13       34.37       27.30      4.03 o 
  -1   8  13       96.21       96.18      6.44 o 
   0   8  13        8.38       11.68      3.53 o 
   1   8  13        0.06        4.27      4.86 o 
   2   8  13        0.02        1.46      6.29 o 
 -19   0  14       76.43       74.44     21.52 o 
 -18   0  14      143.21      173.57     16.33 o 
 -17   0  14       38.87       58.77     10.17 o 
 -16   0  14        0.94        0.74      4.10 o 
 -15   0  14      172.23      163.35     10.01 o 
 -14   0  14      216.16      172.00     24.46 o 
 -13   0  14        6.96        7.84      4.80 o 
 -12   0  14      427.29      337.01     23.66 o 
 -11   0  14        6.72       89.91     39.67 o 
 -10   0  14      465.64      458.81      9.74 o 
  -9   0  14        5.69       10.51      2.10 o 
  -8   0  14     1098.14     1115.54     33.54 o 
  -7   0  14      327.73      309.70      9.16 o 
  -6   0  14      344.06      343.75     11.12 o 
  -5   0  14        3.43       10.54      5.85 o 
  -2   0  14      183.45      173.53     12.15 o 
  -1   0  14        0.58      311.91    180.32 o 
   0   0  14      511.16      516.41     17.17 o 
   1   0  14      501.30      642.41    114.97 o 
   2   0  14        5.31      134.64     29.24 o 
   3   0  14       18.01       20.60      4.66 o 
   4   0  14        9.98        7.44      5.07 o 
   5   0  14       59.46       83.17      8.34 o 
   6   0  14        2.26        4.65      4.04 o 
   7   0  14       63.83       78.72      8.62 o 
   8   0  14        3.41        2.10      4.58 o 
   9   0  14        1.70       -0.02      3.39 o 
 -19   1  14        3.16       -1.31      4.35 o 
 -18   1  14        7.49        9.68      6.25 o 
 -17   1  14       24.15       24.61      5.82 o 
 -16   1  14       91.94       84.24      6.54 o 
 -15   1  14       39.38       40.68      5.00 o 
 -14   1  14        9.28        9.63      3.30 o 
 -13   1  14       26.27       27.49      5.00 o 
 -12   1  14      297.00      277.77      9.21 o 
 -11   1  14       27.91       32.84      6.01 o 
 -10   1  14      235.09      204.59      9.97 o 
  -9   1  14      185.98      236.93     23.51 o 
  -8   1  14       22.37       23.82      3.29 o 
  -7   1  14        1.99        2.31      1.13 o 
  -6   1  14      345.91      314.97     10.38 o 
  -5   1  14      247.07      217.08      8.34 o 
  -2   1  14       28.86       38.06      7.98 o 
  -1   1  14      124.18      117.85      5.88 o 
   0   1  14        3.53        6.88      4.09 o 
   1   1  14       16.07       16.24      3.69 o 
   2   1  14        0.93        3.16      2.68 o 
   3   1  14       40.41       33.82      4.05 o 
   4   1  14       45.67       46.50      4.76 o 
   5   1  14        3.00        3.02      2.65 o 
   6   1  14       85.91       93.39      5.17 o 
   7   1  14       25.50       15.53      5.10 o 
   8   1  14       47.38       47.71      4.46 o 
   9   1  14        1.63        2.41      5.43 o 
 -18   2  14       29.53       25.68      5.08 o 
 -17   2  14       14.03       16.36      6.30 o 
 -16   2  14        4.19        0.11      3.10 o 
 -15   2  14       53.90       59.84      5.57 o 
 -14   2  14        4.94        4.45      2.90 o 
 -13   2  14        2.84       -0.46      2.73 o 
 -12   2  14       40.27       41.88      4.78 o 
 -11   2  14       11.68       14.15      1.73 o 
 -10   2  14       32.91       29.33      2.62 o 
  -9   2  14      116.05      101.18      5.57 o 
  -8   2  14       57.81       49.63      2.17 o 
  -7   2  14        0.27        0.51      2.52 o 
  -6   2  14       14.72       26.79      5.71 o 
  -5   2  14       17.73       12.29      2.97 o 
  -4   2  14       32.68       30.98      4.13 o 
  -3   2  14        6.97       14.01      3.81 o 
  -2   2  14       14.20       20.42      7.61 o 
  -1   2  14        1.18        2.55      2.62 o 
   0   2  14       19.73       12.35      4.64 o 
   1   2  14        5.94        4.04      2.93 o 
   2   2  14      144.61      136.56      5.24 o 
   3   2  14       10.48        4.63      2.93 o 
   4   2  14       21.96       34.19      4.03 o 
   5   2  14        0.56        0.23      2.93 o 
   6   2  14       67.51       73.43      4.71 o 
   7   2  14       25.39       25.61      4.17 o 
   8   2  14       33.96       27.92      5.24 o 
 -18   3  14        4.35        3.93      4.44 o 
 -17   3  14       10.17       10.29      4.06 o 
 -16   3  14       70.35       78.08      7.21 o 
 -15   3  14       50.90       64.55      4.60 o 
 -14   3  14       29.45       24.27      4.69 o 
 -13   3  14       22.13       25.85      3.77 o 
 -12   3  14       16.98       23.28      2.20 o 
 -11   3  14        7.90        4.49      2.33 o 
 -10   3  14       43.59       35.80      2.91 o 
  -9   3  14      115.42      105.70      5.71 o 
  -8   3  14        4.51       17.12     11.83 o 
  -7   3  14       15.49       11.78      1.68 o 
  -6   3  14      379.43      361.42      9.89 o 
  -5   3  14        6.71        2.49      5.20 o 
  -4   3  14       20.02       21.13      3.62 o 
  -3   3  14        0.10        0.59      2.85 o 
  -2   3  14       51.51       35.25     25.22 o 
  -1   3  14       16.20       10.90      2.37 o 
   0   3  14        0.05        3.01      2.71 o 
   1   3  14        0.83        2.40      2.68 o 
   2   3  14        0.33        0.22      1.93 o 
   3   3  14        0.05        0.70      1.91 o 
   4   3  14        1.91        1.12      3.71 o 
   5   3  14        4.15        1.66      2.16 o 
   6   3  14        6.46        7.36      2.92 o 
   7   3  14       32.05       34.69      4.36 o 
   8   3  14        7.04        3.79      2.55 o 
 -17   4  14       37.83       35.66      5.08 o 
 -16   4  14       12.07       11.38      6.14 o 
 -15   4  14        1.46        3.29      2.68 o 
 -14   4  14      120.40      117.89      5.90 o 
 -13   4  14       41.55       51.69      7.00 o 
 -12   4  14       88.20       86.91      3.81 o 
 -11   4  14        4.71        3.71      2.27 o 
 -10   4  14        0.72        2.68      1.82 o 
  -9   4  14      169.74      170.70      7.22 o 
  -8   4  14        0.46        2.27      2.04 o 
  -7   4  14       30.51       28.38      1.70 o 
  -6   4  14      244.57      249.13      5.12 o 
  -5   4  14      140.18      133.56      3.98 o 
  -4   4  14       15.60       11.55      4.28 o 
  -3   4  14      245.60      230.08      7.67 o 
  -2   4  14      653.46      624.74     15.45 o 
  -1   4  14       51.33       43.44     11.65 o 
   0   4  14       90.38      107.54     12.58 o 
   1   4  14       81.06       89.52      5.90 o 
   2   4  14       15.11       13.81      3.20 o 
   3   4  14       10.60        8.79      2.69 o 
   4   4  14        6.72        5.14      2.63 o 
   5   4  14       25.65       25.45      3.25 o 
   6   4  14       23.47       29.25      2.97 o 
   7   4  14        0.92       -1.11      2.40 o 
 -16   5  14       11.98        9.65      5.04 o 
 -15   5  14        0.16       -2.38      2.38 o 
 -14   5  14       59.30       63.24      5.38 o 
 -13   5  14       13.55       14.72      2.73 o 
 -12   5  14       81.20       92.97      4.86 o 
 -11   5  14        0.70        3.82      1.97 o 
 -10   5  14       49.09       57.28      4.18 o 
  -9   5  14        0.05        0.38      1.78 o 
  -8   5  14       24.81       37.51      3.98 o 
  -7   5  14       47.48       49.35      4.07 o 
  -6   5  14        1.55        1.16      1.39 o 
  -5   5  14      113.50      104.82      3.63 o 
  -4   5  14        0.00        0.51      1.10 o 
  -3   5  14       10.24       11.16      1.50 o 
  -2   5  14       98.93       90.04      4.11 o 
  -1   5  14       30.28       44.67     10.22 o 
   0   5  14       95.34      101.86      4.18 o 
   1   5  14        5.97       36.03     16.58 o 
   2   5  14      182.60      180.80      7.95 o 
   3   5  14       11.85        9.85      2.54 o 
   4   5  14        7.44        3.90      2.19 o 
   5   5  14        0.07        0.91      2.69 o 
   6   5  14        3.88        4.07      1.81 o 
 -14   6  14        9.91        3.29      2.20 o 
 -13   6  14        1.40       -1.77      2.08 o 
 -12   6  14       38.97       41.39      2.68 o 
 -11   6  14        8.04        8.55      2.20 o 
 -10   6  14       34.76       35.47      2.61 o 
  -9   6  14       18.13       21.59      2.33 o 
  -8   6  14        5.26        4.18      2.27 o 
  -7   6  14        2.87        2.62      1.77 o 
  -6   6  14       53.02       53.99      2.58 o 
  -5   6  14       15.11       21.11      2.84 o 
  -4   6  14       39.87       37.81      2.14 o 
  -3   6  14       15.94       22.31      1.75 o 
  -2   6  14        0.83        1.90      2.03 o 
  -1   6  14       12.85       10.64      4.75 o 
   0   6  14       13.34       17.56      3.51 o 
   1   6  14       33.97       43.31      4.96 o 
   2   6  14       37.54       26.92     10.98 o 
   3   6  14        6.36        1.34      5.71 o 
   4   6  14       29.22       32.62      7.10 o 
 -12   7  14       11.22       12.94      4.14 o 
 -11   7  14        0.98       -1.40      3.12 o 
 -10   7  14       18.96       17.61      3.78 o 
  -9   7  14        2.26        3.51      4.32 o 
  -8   7  14        6.53        6.51      8.64 o 
  -7   7  14        0.79        4.32      4.68 o 
  -4   7  14        0.77        2.20      2.12 o 
  -3   7  14        0.97        1.46      2.20 o 
  -2   7  14        7.30        7.32      5.27 o 
  -1   7  14        7.99        7.30      2.93 o 
   0   7  14        6.07        4.68      3.75 o 
   1   7  14        0.35       -0.70      3.43 o 
   2   7  14        8.71       14.32      4.91 o 
  -7   8  14       18.32       28.10     13.47 o 
  -6   8  14        5.61        6.81      6.07 o 
  -3   8  14        1.00       -2.71      4.76 o 
 -17   1  15       79.72       73.58      7.04 o 
 -16   1  15       15.35       26.33      5.14 o 
 -15   1  15        0.05       -1.17      3.39 o 
 -14   1  15       46.70       60.74      6.45 o 
 -13   1  15      179.39      176.56      8.38 o 
 -12   1  15       82.18      102.19      9.00 o 
 -11   1  15       39.24       49.66      7.77 o 
 -10   1  15       23.25       22.15      2.22 o 
  -9   1  15       13.51       12.22      1.81 o 
  -8   1  15        6.22        8.69      1.53 o 
  -7   1  15        0.80        1.25      1.24 o 
  -6   1  15       56.80       52.77      3.51 o 
  -5   1  15       70.32       68.73      7.10 o 
  -4   1  15      116.75      131.48      6.59 o 
  -3   1  15        0.13       -0.81      4.17 o 
  -2   1  15      108.99      107.10      9.30 o 
  -1   1  15       38.81       45.74      7.83 o 
   0   1  15       91.28      107.04      5.61 o 
   1   1  15        9.17       37.25      9.95 o 
   2   1  15       20.59       26.83      3.73 o 
   3   1  15        0.89        0.11      2.42 o 
   4   1  15       17.44       23.37      3.95 o 
   5   1  15        3.20        4.02      3.24 o 
   6   1  15        0.30       -1.17      2.89 o 
   7   1  15       11.82        9.96      3.67 o 
 -17   2  15       34.37       42.76      4.68 o 
 -16   2  15       55.68       68.19      5.72 o 
 -15   2  15      116.31       96.53      6.29 o 
 -14   2  15        0.49       -1.72      3.36 o 
 -13   2  15       35.02       41.21      4.57 o 
 -12   2  15      123.81      147.45      9.16 o 
 -11   2  15       61.43       68.34      7.80 o 
 -10   2  15        0.84        1.82      1.75 o 
  -9   2  15       14.99       24.04      3.88 o 
  -8   2  15       53.11       51.64     18.95 o 
  -7   2  15      131.87      133.09      9.70 o 
  -6   2  15       60.90       56.27      4.76 o 
  -5   2  15       25.50       18.81      5.71 o 
  -4   2  15        9.75        6.07      2.93 o 
  -3   2  15        1.53        1.17      3.04 o 
  -2   2  15      164.21      181.35     10.62 o 
  -1   2  15       27.55       31.73      4.67 o 
   0   2  15       14.20       10.62      3.33 o 
   1   2  15        7.33        2.91      2.32 o 
   2   2  15        0.04       -0.41      2.88 o 
   3   2  15        8.24        5.50      2.64 o 
   4   2  15       27.56       33.31      4.13 o 
   5   2  15       31.16       30.39      3.98 o 
   6   2  15       16.48       11.93      3.62 o 
 -16   3  15       11.60       19.18      3.93 o 
 -15   3  15        0.43        1.85      2.80 o 
 -14   3  15        0.11       -1.31      2.50 o 
 -13   3  15        0.64        2.91      3.82 o 
 -12   3  15        1.97       -0.13      1.33 o 
 -11   3  15      122.98      116.15      5.75 o 
 -10   3  15       10.51       16.05      3.87 o 
  -9   3  15        3.15        0.00      1.77 o 
  -8   3  15       16.78       26.20      5.07 o 
  -7   3  15        9.43        5.37      4.46 o 
  -6   3  15       23.54       26.26      3.67 o 
  -5   3  15       15.24       17.71      9.22 o 
  -4   3  15        0.02        0.79      3.00 o 
  -3   3  15       64.72       54.05      3.53 o 
  -2   3  15      174.78      148.45      6.96 o 
  -1   3  15        0.57        5.34      3.50 o 
   0   3  15        6.69        8.34      4.00 o 
   1   3  15       21.06       34.29      3.97 o 
   2   3  15       21.50       23.63      3.01 o 
   3   3  15        0.18       -2.51      2.71 o 
   4   3  15        0.38        1.37      2.72 o 
   5   3  15        0.56        0.43      2.93 o 
   6   3  15       24.30       23.19      3.28 o 
 -16   4  15        4.02       -0.37      3.95 o 
 -15   4  15        5.68        3.27      2.92 o 
 -14   4  15        0.39       -0.49      2.20 o 
 -13   4  15       11.92        5.20      3.52 o 
 -12   4  15        0.00        0.74      1.77 o 
 -11   4  15        1.69        0.85      1.45 o 
 -10   4  15        9.46        6.27      1.90 o 
  -9   4  15       25.49       34.26      2.53 o 
  -8   4  15       14.89       19.12      5.78 o 
  -7   4  15        0.58        1.74      1.62 o 
  -6   4  15        6.81        6.41      1.86 o 
  -5   4  15        1.11       -0.43      1.58 o 
  -4   4  15       61.10       59.06      6.66 o 
  -3   4  15       22.35       62.70     24.96 o 
  -2   4  15      242.68      269.40     12.26 o 
  -1   4  15        5.49        3.88      3.56 o 
   0   4  15       10.30        4.31      2.51 o 
   1   4  15       31.84       60.40     18.90 o 
   2   4  15      156.48      140.49      6.73 o 
   3   4  15       34.48       33.31      4.08 o 
   4   4  15        2.54        2.89      2.65 o 
   5   4  15        1.15        2.93      2.04 o 
 -14   5  15        0.01        2.01      2.51 o 
 -13   5  15       26.26       33.63      2.83 o 
 -12   5  15        4.93        8.76      2.46 o 
 -11   5  15        0.87       -1.66      1.66 o 
 -10   5  15       17.13       21.58      2.99 o 
  -9   5  15        0.35       -0.08      2.11 o 
  -8   5  15      102.12       99.07      6.52 o 
  -7   5  15       12.54        9.83      2.96 o 
  -6   5  15        8.83        4.58      3.41 o 
  -5   5  15       40.04       44.29      4.84 o 
  -4   5  15       12.06        7.32      1.67 o 
  -3   5  15       37.51       42.33      2.77 o 
  -2   5  15      168.19      187.83    113.88 o 
  -1   5  15       94.80      110.78      7.74 o 
   0   5  15        0.79        1.44      3.33 o 
   1   5  15       31.07       50.67     24.03 o 
   2   5  15      237.84      238.13     18.93 o 
   3   5  15       22.11       29.66      8.83 o 
 -12   6  15       57.88       60.65      3.61 o 
 -11   6  15       25.02       34.36      2.57 o 
 -10   6  15       21.67       40.15      9.27 o 
  -9   6  15       12.06       19.09      3.95 o 
  -8   6  15       16.36       32.17      2.57 o 
  -7   6  15        4.40        4.45      2.82 o 
  -6   6  15        8.19        8.49      3.95 o 
  -4   6  15       80.36      110.02      8.27 o 
  -3   6  15       15.77        9.08      4.83 o 
  -2   6  15        6.61        5.12      2.78 o 
  -1   6  15       82.88       89.28      8.05 o 
   0   6  15        1.45        0.05      2.53 o 
   1   6  15        0.08        3.27      4.35 o 
  -8   7  15       12.34       15.88      9.73 o 
  -7   7  15        2.36        1.17      4.24 o 
  -3   7  15        2.46        2.78      2.56 o 
  -2   7  15        7.50        6.00      4.83 o 
 -16   0  16        2.81        2.74      4.50 o 
 -15   0  16        6.70       10.43      8.95 o 
 -14   0  16       20.03       53.01     11.71 o 
 -13   0  16        3.31        1.05      6.75 o 
 -12   0  16       18.09       28.24      5.33 o 
 -11   0  16        0.83       -4.08      4.81 o 
 -10   0  16       64.18       88.44     38.87 o 
  -9   0  16        0.15       56.54     37.03 o 
  -8   0  16       44.36       37.11      7.47 o 
  -7   0  16        2.64        0.22      2.42 o 
  -6   0  16      195.95      193.74      6.88 o 
  -5   0  16        5.32       19.01     11.64 o 
  -2   0  16      172.21      154.12     11.86 o 
  -1   0  16      108.81      119.32     10.98 o 
   0   0  16       16.79       79.70     17.56 o 
   1   0  16       91.26       99.68      7.66 o 
   2   0  16       93.41       90.55      9.07 o 
   3   0  16        4.52        3.75      5.19 o 
   4   0  16       36.54       51.09      8.78 o 
   5   0  16       15.34       16.79      5.03 o 
 -16   1  16        4.96        4.70      3.67 o 
 -15   1  16       11.87       17.27      4.18 o 
 -14   1  16        1.77        0.94      2.90 o 
 -13   1  16        0.98        1.23      2.72 o 
 -12   1  16        0.05       -0.85      2.86 o 
 -11   1  16       12.02       13.56      3.37 o 
 -10   1  16       38.35       43.84      3.91 o 
  -9   1  16        1.89        0.94      4.71 o 
  -8   1  16        0.17        1.01      1.87 o 
  -7   1  16       10.67       18.65      2.52 o 
  -6   1  16       13.21       13.91      1.63 o 
  -5   1  16        1.56        2.41      2.19 o 
  -4   1  16        0.06        4.80      2.27 o 
  -2   1  16        0.39       -1.17      5.05 o 
  -1   1  16       16.06       56.89     34.40 o 
   0   1  16       87.50      110.05      6.95 o 
   1   1  16        1.06       -0.05      2.46 o 
   2   1  16        4.10        6.12      2.96 o 
   3   1  16       54.32       52.04      4.86 o 
   4   1  16       22.55       33.06      4.29 o 
 -16   2  16        5.26        8.31      4.71 o 
 -15   2  16       36.84       35.60      4.70 o 
 -14   2  16       25.45       28.92      4.51 o 
 -13   2  16        1.65        7.10      3.29 o 
 -12   2  16        0.35       -1.91      2.45 o 
 -11   2  16        1.02        1.70      3.66 o 
 -10   2  16       40.93       44.06      3.74 o 
  -9   2  16        4.93        3.18      1.69 o 
  -8   2  16        7.27        4.03      1.79 o 
  -7   2  16        3.73        2.51      1.73 o 
  -6   2  16        9.89        6.07      4.54 o 
  -5   2  16        1.56        1.50      2.21 o 
  -4   2  16       11.79       14.27      2.79 o 
  -3   2  16       43.63       27.41     22.69 o 
  -2   2  16        0.00        0.80      3.13 o 
  -1   2  16        9.45        5.61      5.01 o 
   0   2  16        3.32        1.89      3.33 o 
   1   2  16        0.85        1.37      3.10 o 
   2   2  16        0.00       -1.07      2.52 o 
   3   2  16       42.50       52.15      5.63 o 
   4   2  16       41.40       48.53      4.54 o 
 -15   3  16        0.61        0.64      3.22 o 
 -14   3  16        6.78       14.27      4.89 o 
 -13   3  16        3.55        4.72      3.18 o 
 -12   3  16       21.86       32.62      5.60 o 
 -11   3  16       78.88       89.14      7.37 o 
 -10   3  16        1.73        0.67      1.66 o 
  -9   3  16        1.19        1.93      2.58 o 
  -8   3  16       14.23       14.09      3.23 o 
  -7   3  16       59.48       66.30      4.64 o 
  -6   3  16        4.32        3.22      2.92 o 
  -5   3  16       27.14       38.57      7.68 o 
  -4   3  16        0.09       -0.59      2.71 o 
  -2   3  16        1.16        4.11      3.07 o 
  -1   3  16        0.03       21.84     17.56 o 
   0   3  16       43.15       52.86      5.02 o 
   1   3  16       23.13       37.89      6.13 o 
   2   3  16        0.60        0.77      4.06 o 
   3   3  16       11.70       15.05      2.96 o 
 -14   4  16       35.65       38.21      3.98 o 
 -13   4  16       10.02       13.42      3.78 o 
 -12   4  16        0.00       -1.51      2.08 o 
 -11   4  16       12.08       11.14      1.96 o 
 -10   4  16       19.21       23.79      7.28 o 
  -9   4  16        8.20       14.31      2.79 o 
  -8   4  16       26.50       26.13      3.96 o 
  -7   4  16      110.28      120.96      6.30 o 
  -6   4  16        5.33       54.82      5.56 o 
  -4   4  16        3.47        4.68      2.83 o 
  -3   4  16        2.11       -0.50      1.86 o 
  -2   4  16       16.64       21.88      4.03 o 
  -1   4  16        7.88        6.34      5.27 o 
   0   4  16       54.17       63.07      9.18 o 
   1   4  16       36.47       40.13      5.46 o 
   2   4  16       36.57       33.55      3.88 o 
 -12   5  16       11.90       10.00      2.22 o 
 -11   5  16       52.32       47.77      2.89 o 
 -10   5  16        2.02        5.36      2.06 o 
  -9   5  16        0.04        0.68      1.72 o 
  -8   5  16       15.44       11.34      5.78 o 
  -7   5  16        1.51        3.33      2.36 o 
  -6   5  16        2.40        6.55      2.07 o 
  -5   5  16        3.71        1.38      2.13 o 
  -4   5  16       18.33       30.15      2.61 o 
  -3   5  16        0.38       -0.40      1.22 o 
  -2   5  16        7.09        6.30      2.26 o 
  -1   5  16        9.58        1.55      2.12 o 
   0   5  16        2.22        4.80      3.34 o 
  -8   6  16       17.57       16.54      4.90 o 
 -14   1  17       15.98       21.54      5.91 o 
 -13   1  17        1.94        0.16      2.42 o 
 -12   1  17       31.91       32.75      5.00 o 
 -11   1  17       15.58       18.77      3.65 o 
 -10   1  17        2.38        2.91      4.41 o 
  -9   1  17       12.68       23.25      6.66 o 
  -8   1  17       24.57       37.69      6.81 o 
  -7   1  17       14.57       13.54      2.42 o 
  -6   1  17        3.00        1.08      1.81 o 
  -3   1  17       29.06       28.76      6.59 o 
  -2   1  17       62.59       72.75      8.93 o 
  -1   1  17       14.62       19.24      6.60 o 
   0   1  17        7.38       30.91     19.54 o 
   1   1  17       54.60       59.90      6.12 o 
   2   1  17       19.44       28.44      7.06 o 
 -13   2  17        6.09        8.76      4.11 o 
 -12   2  17        4.71        5.39      3.15 o 
 -11   2  17        7.00        4.48      3.33 o 
 -10   2  17        2.55        0.26      3.56 o 
  -9   2  17       24.95       39.72      4.76 o 
  -8   2  17       60.66       59.40      9.59 o 
  -7   2  17        4.18       42.15      6.59 o 
  -5   2  17        8.64        7.03      4.83 o 
  -2   2  17       21.58       17.78      5.56 o 
  -1   2  17       12.82       14.97      4.35 o 
   0   2  17        2.83        4.58      5.22 o 
   1   2  17       23.98       29.49      6.99 o 
 -12   3  17       14.21       31.05      6.40 o 
 -11   3  17       18.66       18.27      3.88 o 
 -10   3  17       12.26       11.70      4.32 o 
  -9   3  17       18.51       10.23      4.14 o 
  -8   3  17        4.10        5.52      4.17 o 
  -7   3  17        3.20        2.75      3.31 o 
  -4   3  17        1.89        6.22      3.95 o 
  -3   3  17        0.06       -3.51      3.59 o 
  -2   3  17        2.26        3.95      3.73 o 
  -1   3  17        5.33       16.91      8.05 o 
   0   3  17        9.78        9.84      4.32 o 
 -11   4  17        8.48        2.05      3.51 o 
 -10   4  17        1.40       -1.57      1.84 o 
  -9   4  17        4.41        5.36      1.92 o 
  -8   4  17       18.93       11.85      3.88 o 
  -7   4  17        7.16        8.51      4.76 o 
  -6   4  17        3.31        4.38      4.13 o 
  -5   4  17        2.44        8.56      3.51 o 
  -4   4  17       26.03       29.13      4.54 o 
  -3   4  17        9.37       21.69      7.01 o 
  -2   4  17        0.45        4.76      4.06 o 
 -11   0  18      125.59      132.78      9.05 o 
 -10   0  18        9.76       71.41     26.75 o 
  -2   0  18       29.41       46.40      9.59 o 
 -10   1  18        5.41        5.64      4.03 o 
  -9   1  18        4.90        9.73     10.25 o 
  -7   1  18       14.38       28.62      6.88 o 
  -9   2  18       15.54       21.94      6.88 o 
  -8   2  18       26.41       45.52     12.66 o 
                                                 
